# Supplementary material for: Identification and comparative analysis of long non-coding RNAs in the brain of fire ant queens in two different reproductive states
Source: BMC Genomics. 2022 Apr 13;22(Suppl 5):917. doi: 10.1186/s12864-022-08539-z (PMC9006410; doi:10.1186/s12864-022-08539-z)
Supplement: Supplementary file 1 — Additional file 1. [file 12864_2022_8539_MOESM1_ESM.gtf]

NW_020456323.1	StringTie	transcript	13623	14040	.	.	.	transcript_id "MSTRG.11.1"; gene_id "MSTRG.11"; xloc "XLOC_000027"; class_code "u"; tss_id "TSS43";
NW_020456323.1	StringTie	exon	13623	14040	.	.	.	transcript_id "MSTRG.11.1"; gene_id "MSTRG.11"; exon_number "1";
NW_020456335.1	StringTie	transcript	517	838	.	.	.	transcript_id "MSTRG.13.1"; gene_id "MSTRG.13"; xloc "XLOC_000036"; class_code "u"; tss_id "TSS55";
NW_020456335.1	StringTie	exon	517	838	.	.	.	transcript_id "MSTRG.13.1"; gene_id "MSTRG.13"; exon_number "1";
NW_020456365.1	StringTie	transcript	2666	4702	.	.	.	transcript_id "MSTRG.25.1"; gene_id "MSTRG.25"; xloc "XLOC_000050"; class_code "u"; tss_id "TSS70";
NW_020456365.1	StringTie	exon	2666	4702	.	.	.	transcript_id "MSTRG.25.1"; gene_id "MSTRG.25"; exon_number "1";
NW_020456365.1	StringTie	transcript	8109	9113	.	.	.	transcript_id "MSTRG.26.1"; gene_id "MSTRG.26"; xloc "XLOC_000051"; class_code "u"; tss_id "TSS71";
NW_020456365.1	StringTie	exon	8109	9113	.	.	.	transcript_id "MSTRG.26.1"; gene_id "MSTRG.26"; exon_number "1";
NW_020456371.1	StringTie	transcript	1	286	.	.	.	transcript_id "MSTRG.30.1"; gene_id "MSTRG.30"; xloc "XLOC_000057"; class_code "u"; tss_id "TSS77";
NW_020456371.1	StringTie	exon	1	286	.	.	.	transcript_id "MSTRG.30.1"; gene_id "MSTRG.30"; exon_number "1";
NW_020456379.1	StringTie	transcript	7803	8198	.	.	.	transcript_id "MSTRG.32.1"; gene_id "MSTRG.32"; gene_name "LOC113003373"; xloc "XLOC_000063"; cmp_ref "XR_003268426.1"; class_code "p"; tss_id "TSS83";
NW_020456379.1	StringTie	exon	7803	8198	.	.	.	transcript_id "MSTRG.32.1"; gene_id "MSTRG.32"; exon_number "1";
NW_020456462.1	StringTie	transcript	96	967	.	.	.	transcript_id "MSTRG.56.1"; gene_id "MSTRG.56"; xloc "XLOC_000105"; class_code "u"; tss_id "TSS134";
NW_020456462.1	StringTie	exon	96	967	.	.	.	transcript_id "MSTRG.56.1"; gene_id "MSTRG.56"; exon_number "1";
NW_020456503.1	StringTie	transcript	4007	4292	.	.	.	transcript_id "MSTRG.62.1"; gene_id "MSTRG.62"; xloc "XLOC_000120"; class_code "u"; tss_id "TSS150";
NW_020456503.1	StringTie	exon	4007	4292	.	.	.	transcript_id "MSTRG.62.1"; gene_id "MSTRG.62"; exon_number "1";
NW_020456525.1	StringTie	transcript	220	544	.	.	.	transcript_id "MSTRG.66.1"; gene_id "MSTRG.66"; xloc "XLOC_000129"; class_code "u"; tss_id "TSS160";
NW_020456525.1	StringTie	exon	220	544	.	.	.	transcript_id "MSTRG.66.1"; gene_id "MSTRG.66"; exon_number "1";
NW_020456606.1	StringTie	transcript	3280	3569	.	.	.	transcript_id "MSTRG.81.1"; gene_id "MSTRG.81"; xloc "XLOC_000157"; class_code "u"; tss_id "TSS193";
NW_020456606.1	StringTie	exon	3280	3569	.	.	.	transcript_id "MSTRG.81.1"; gene_id "MSTRG.81"; exon_number "1";
NW_020456625.1	StringTie	transcript	621	882	.	.	.	transcript_id "MSTRG.85.1"; gene_id "MSTRG.85"; xloc "XLOC_000163"; class_code "u"; tss_id "TSS199";
NW_020456625.1	StringTie	exon	621	882	.	.	.	transcript_id "MSTRG.85.1"; gene_id "MSTRG.85"; exon_number "1";
NW_020456644.1	StringTie	transcript	2727	2968	.	.	.	transcript_id "MSTRG.89.1"; gene_id "MSTRG.89"; gene_name "LOC113005285"; xloc "XLOC_000171"; cmp_ref "XM_026140641.1"; class_code "p"; tss_id "TSS208";
NW_020456644.1	StringTie	exon	2727	2968	.	.	.	transcript_id "MSTRG.89.1"; gene_id "MSTRG.89"; exon_number "1";
NW_020456647.1	StringTie	transcript	1460	1767	.	.	.	transcript_id "MSTRG.92.1"; gene_id "MSTRG.92"; gene_name "LOC105207490"; xloc "XLOC_000174"; cmp_ref "XM_011176989.2"; class_code "p"; tss_id "TSS211";
NW_020456647.1	StringTie	exon	1460	1767	.	.	.	transcript_id "MSTRG.92.1"; gene_id "MSTRG.92"; exon_number "1";
NW_020456649.1	StringTie	transcript	3019	3838	.	.	.	transcript_id "MSTRG.95.1"; gene_id "MSTRG.95"; xloc "XLOC_000175"; class_code "u"; tss_id "TSS212";
NW_020456649.1	StringTie	exon	3019	3838	.	.	.	transcript_id "MSTRG.95.1"; gene_id "MSTRG.95"; exon_number "1";
NW_020456649.1	StringTie	transcript	4106	4476	.	.	.	transcript_id "MSTRG.94.1"; gene_id "MSTRG.94"; xloc "XLOC_000176"; class_code "u"; tss_id "TSS213";
NW_020456649.1	StringTie	exon	4106	4476	.	.	.	transcript_id "MSTRG.94.1"; gene_id "MSTRG.94"; exon_number "1";
NW_020456760.1	StringTie	transcript	1	3883	.	.	.	transcript_id "MSTRG.115.1"; gene_id "MSTRG.115"; xloc "XLOC_000209"; class_code "u"; tss_id "TSS252";
NW_020456760.1	StringTie	exon	1	3883	.	.	.	transcript_id "MSTRG.115.1"; gene_id "MSTRG.115"; exon_number "1";
NW_020456834.1	StringTie	transcript	201	2062	.	.	.	transcript_id "MSTRG.125.1"; gene_id "MSTRG.125"; xloc "XLOC_000232"; class_code "u"; tss_id "TSS277";
NW_020456834.1	StringTie	exon	201	2062	.	.	.	transcript_id "MSTRG.125.1"; gene_id "MSTRG.125"; exon_number "1";
NW_020456834.1	StringTie	transcript	2357	4276	.	.	.	transcript_id "MSTRG.126.1"; gene_id "MSTRG.126"; xloc "XLOC_000233"; class_code "u"; tss_id "TSS278";
NW_020456834.1	StringTie	exon	2357	4276	.	.	.	transcript_id "MSTRG.126.1"; gene_id "MSTRG.126"; exon_number "1";
NW_020456878.1	StringTie	transcript	3862	4196	.	.	.	transcript_id "MSTRG.136.1"; gene_id "MSTRG.136"; xloc "XLOC_000250"; class_code "u"; tss_id "TSS301";
NW_020456878.1	StringTie	exon	3862	4196	.	.	.	transcript_id "MSTRG.136.1"; gene_id "MSTRG.136"; exon_number "1";
NW_020456884.1	StringTie	transcript	3325	4178	.	.	.	transcript_id "MSTRG.137.1"; gene_id "MSTRG.137"; xloc "XLOC_000254"; class_code "u"; tss_id "TSS305";
NW_020456884.1	StringTie	exon	3325	4178	.	.	.	transcript_id "MSTRG.137.1"; gene_id "MSTRG.137"; exon_number "1";
NW_020456914.1	StringTie	transcript	2894	3481	.	.	.	transcript_id "MSTRG.143.1"; gene_id "MSTRG.143"; xloc "XLOC_000264"; class_code "u"; tss_id "TSS318";
NW_020456914.1	StringTie	exon	2894	3481	.	.	.	transcript_id "MSTRG.143.1"; gene_id "MSTRG.143"; exon_number "1";
NW_020456917.1	StringTie	transcript	570	1205	.	.	.	transcript_id "MSTRG.144.1"; gene_id "MSTRG.144"; xloc "XLOC_000266"; class_code "u"; tss_id "TSS320";
NW_020456917.1	StringTie	exon	570	1205	.	.	.	transcript_id "MSTRG.144.1"; gene_id "MSTRG.144"; exon_number "1";
NW_020456946.1	StringTie	transcript	625	994	.	.	.	transcript_id "MSTRG.154.1"; gene_id "MSTRG.154"; xloc "XLOC_000280"; class_code "u"; tss_id "TSS337";
NW_020456946.1	StringTie	exon	625	994	.	.	.	transcript_id "MSTRG.154.1"; gene_id "MSTRG.154"; exon_number "1";
NW_020457121.1	StringTie	transcript	2452	3773	.	.	.	transcript_id "MSTRG.173.1"; gene_id "MSTRG.173"; xloc "XLOC_000329"; class_code "u"; tss_id "TSS394";
NW_020457121.1	StringTie	exon	2452	3773	.	.	.	transcript_id "MSTRG.173.1"; gene_id "MSTRG.173"; exon_number "1";
NW_020457178.1	StringTie	transcript	3198	3658	.	.	.	transcript_id "MSTRG.184.1"; gene_id "MSTRG.184"; xloc "XLOC_000346"; class_code "u"; tss_id "TSS413";
NW_020457178.1	StringTie	exon	3198	3658	.	.	.	transcript_id "MSTRG.184.1"; gene_id "MSTRG.184"; exon_number "1";
NW_020457192.1	StringTie	transcript	995	1278	.	.	.	transcript_id "MSTRG.186.1"; gene_id "MSTRG.186"; xloc "XLOC_000348"; class_code "u"; tss_id "TSS415";
NW_020457192.1	StringTie	exon	995	1278	.	.	.	transcript_id "MSTRG.186.1"; gene_id "MSTRG.186"; exon_number "1";
NW_020457202.1	StringTie	transcript	1937	2518	.	.	.	transcript_id "MSTRG.189.1"; gene_id "MSTRG.189"; xloc "XLOC_000351"; class_code "u"; tss_id "TSS418";
NW_020457202.1	StringTie	exon	1937	2518	.	.	.	transcript_id "MSTRG.189.1"; gene_id "MSTRG.189"; exon_number "1";
NW_020457211.1	StringTie	transcript	1	2102	.	.	.	transcript_id "MSTRG.193.1"; gene_id "MSTRG.193"; xloc "XLOC_000355"; class_code "u"; tss_id "TSS422";
NW_020457211.1	StringTie	exon	1	2102	.	.	.	transcript_id "MSTRG.193.1"; gene_id "MSTRG.193"; exon_number "1";
NW_020457286.1	StringTie	transcript	2859	3549	.	.	.	transcript_id "MSTRG.198.1"; gene_id "MSTRG.198"; xloc "XLOC_000371"; class_code "u"; tss_id "TSS442";
NW_020457286.1	StringTie	exon	2859	3549	.	.	.	transcript_id "MSTRG.198.1"; gene_id "MSTRG.198"; exon_number "1";
NW_020457367.1	StringTie	transcript	827	1345	.	.	.	transcript_id "MSTRG.207.1"; gene_id "MSTRG.207"; xloc "XLOC_000394"; class_code "u"; tss_id "TSS469";
NW_020457367.1	StringTie	exon	827	1345	.	.	.	transcript_id "MSTRG.207.1"; gene_id "MSTRG.207"; exon_number "1";
NW_020457415.1	StringTie	transcript	81	908	.	.	.	transcript_id "MSTRG.212.1"; gene_id "MSTRG.212"; xloc "XLOC_000405"; class_code "u"; tss_id "TSS481";
NW_020457415.1	StringTie	exon	81	908	.	.	.	transcript_id "MSTRG.212.1"; gene_id "MSTRG.212"; exon_number "1";
NW_020457468.1	StringTie	transcript	534	1546	.	.	.	transcript_id "MSTRG.220.1"; gene_id "MSTRG.220"; xloc "XLOC_000424"; class_code "u"; tss_id "TSS500";
NW_020457468.1	StringTie	exon	534	1546	.	.	.	transcript_id "MSTRG.220.1"; gene_id "MSTRG.220"; exon_number "1";
NW_020457539.1	StringTie	transcript	18	944	.	.	.	transcript_id "MSTRG.232.1"; gene_id "MSTRG.232"; xloc "XLOC_000446"; class_code "u"; tss_id "TSS525";
NW_020457539.1	StringTie	exon	18	944	.	.	.	transcript_id "MSTRG.232.1"; gene_id "MSTRG.232"; exon_number "1";
NW_020457614.1	StringTie	transcript	46	330	.	.	.	transcript_id "MSTRG.240.1"; gene_id "MSTRG.240"; xloc "XLOC_000462"; class_code "u"; tss_id "TSS544";
NW_020457614.1	StringTie	exon	46	330	.	.	.	transcript_id "MSTRG.240.1"; gene_id "MSTRG.240"; exon_number "1";
NW_020457621.1	StringTie	transcript	1879	2278	.	.	.	transcript_id "MSTRG.243.1"; gene_id "MSTRG.243"; xloc "XLOC_000466"; class_code "u"; tss_id "TSS548";
NW_020457621.1	StringTie	exon	1879	2278	.	.	.	transcript_id "MSTRG.243.1"; gene_id "MSTRG.243"; exon_number "1";
NW_020457664.1	StringTie	transcript	562	997	.	.	.	transcript_id "MSTRG.251.1"; gene_id "MSTRG.251"; xloc "XLOC_000478"; class_code "u"; tss_id "TSS565";
NW_020457664.1	StringTie	exon	562	997	.	.	.	transcript_id "MSTRG.251.1"; gene_id "MSTRG.251"; exon_number "1";
NW_020457693.1	StringTie	transcript	693	932	.	.	.	transcript_id "MSTRG.253.1"; gene_id "MSTRG.253"; xloc "XLOC_000485"; class_code "u"; tss_id "TSS572";
NW_020457693.1	StringTie	exon	693	932	.	.	.	transcript_id "MSTRG.253.1"; gene_id "MSTRG.253"; exon_number "1";
NW_020457735.1	StringTie	transcript	283	520	.	.	.	transcript_id "MSTRG.260.1"; gene_id "MSTRG.260"; xloc "XLOC_000499"; class_code "u"; tss_id "TSS586";
NW_020457735.1	StringTie	exon	283	520	.	.	.	transcript_id "MSTRG.260.1"; gene_id "MSTRG.260"; exon_number "1";
NW_020457755.1	StringTie	transcript	1847	2598	.	.	.	transcript_id "MSTRG.264.1"; gene_id "MSTRG.264"; xloc "XLOC_000506"; class_code "u"; tss_id "TSS594";
NW_020457755.1	StringTie	exon	1847	2598	.	.	.	transcript_id "MSTRG.264.1"; gene_id "MSTRG.264"; exon_number "1";
NW_020457765.1	StringTie	transcript	394	2047	.	.	.	transcript_id "MSTRG.269.1"; gene_id "MSTRG.269"; xloc "XLOC_000509"; class_code "u"; tss_id "TSS597";
NW_020457765.1	StringTie	exon	394	2047	.	.	.	transcript_id "MSTRG.269.1"; gene_id "MSTRG.269"; exon_number "1";
NW_020457765.1	StringTie	transcript	2780	2986	.	.	.	transcript_id "MSTRG.270.1"; gene_id "MSTRG.270"; xloc "XLOC_000510"; class_code "u"; tss_id "TSS598";
NW_020457765.1	StringTie	exon	2780	2986	.	.	.	transcript_id "MSTRG.270.1"; gene_id "MSTRG.270"; exon_number "1";
NW_020457782.1	StringTie	transcript	2368	3117	.	.	.	transcript_id "MSTRG.271.1"; gene_id "MSTRG.271"; xloc "XLOC_000512"; class_code "u"; tss_id "TSS600";
NW_020457782.1	StringTie	exon	2368	3117	.	.	.	transcript_id "MSTRG.271.1"; gene_id "MSTRG.271"; exon_number "1";
NW_020457806.1	StringTie	transcript	2418	3064	.	.	.	transcript_id "MSTRG.275.1"; gene_id "MSTRG.275"; xloc "XLOC_000516"; class_code "u"; tss_id "TSS604";
NW_020457806.1	StringTie	exon	2418	3064	.	.	.	transcript_id "MSTRG.275.1"; gene_id "MSTRG.275"; exon_number "1";
NW_020457860.1	StringTie	transcript	1372	1594	.	.	.	transcript_id "MSTRG.284.1"; gene_id "MSTRG.284"; xloc "XLOC_000531"; class_code "u"; tss_id "TSS621";
NW_020457860.1	StringTie	exon	1372	1594	.	.	.	transcript_id "MSTRG.284.1"; gene_id "MSTRG.284"; exon_number "1";
NW_020457861.1	StringTie	transcript	23	222	.	.	.	transcript_id "MSTRG.285.1"; gene_id "MSTRG.285"; xloc "XLOC_000532"; class_code "u"; tss_id "TSS622";
NW_020457861.1	StringTie	exon	23	222	.	.	.	transcript_id "MSTRG.285.1"; gene_id "MSTRG.285"; exon_number "1";
NW_020457877.1	StringTie	transcript	200	595	.	.	.	transcript_id "MSTRG.287.1"; gene_id "MSTRG.287"; xloc "XLOC_000534"; class_code "u"; tss_id "TSS624";
NW_020457877.1	StringTie	exon	200	595	.	.	.	transcript_id "MSTRG.287.1"; gene_id "MSTRG.287"; exon_number "1";
NW_020457917.1	StringTie	transcript	791	2142	.	.	.	transcript_id "MSTRG.292.1"; gene_id "MSTRG.292"; xloc "XLOC_000543"; class_code "u"; tss_id "TSS633";
NW_020457917.1	StringTie	exon	791	2142	.	.	.	transcript_id "MSTRG.292.1"; gene_id "MSTRG.292"; exon_number "1";
NW_020457927.1	StringTie	transcript	91	2142	.	.	.	transcript_id "MSTRG.293.1"; gene_id "MSTRG.293"; xloc "XLOC_000546"; class_code "u"; tss_id "TSS636";
NW_020457927.1	StringTie	exon	91	2142	.	.	.	transcript_id "MSTRG.293.1"; gene_id "MSTRG.293"; exon_number "1";
NW_020457930.1	StringTie	transcript	1	946	.	.	.	transcript_id "MSTRG.295.1"; gene_id "MSTRG.295"; xloc "XLOC_000547"; class_code "u"; tss_id "TSS637";
NW_020457930.1	StringTie	exon	1	946	.	.	.	transcript_id "MSTRG.295.1"; gene_id "MSTRG.295"; exon_number "1";
NW_020457930.1	StringTie	transcript	1247	1513	.	.	.	transcript_id "MSTRG.296.1"; gene_id "MSTRG.296"; xloc "XLOC_000548"; class_code "u"; tss_id "TSS638";
NW_020457930.1	StringTie	exon	1247	1513	.	.	.	transcript_id "MSTRG.296.1"; gene_id "MSTRG.296"; exon_number "1";
NW_020457989.1	StringTie	transcript	1677	2586	.	.	.	transcript_id "MSTRG.305.1"; gene_id "MSTRG.305"; gene_name "LOC105197711"; xloc "XLOC_000565"; cmp_ref "XM_026132127.1"; class_code "p"; tss_id "TSS655";
NW_020457989.1	StringTie	exon	1677	2586	.	.	.	transcript_id "MSTRG.305.1"; gene_id "MSTRG.305"; exon_number "1";
NW_020458047.1	StringTie	transcript	346	571	.	.	.	transcript_id "MSTRG.317.1"; gene_id "MSTRG.317"; xloc "XLOC_000580"; class_code "u"; tss_id "TSS676";
NW_020458047.1	StringTie	exon	346	571	.	.	.	transcript_id "MSTRG.317.1"; gene_id "MSTRG.317"; exon_number "1";
NW_020458061.1	StringTie	transcript	1474	1875	.	.	.	transcript_id "MSTRG.318.1"; gene_id "MSTRG.318"; xloc "XLOC_000583"; class_code "u"; tss_id "TSS679";
NW_020458061.1	StringTie	exon	1474	1875	.	.	.	transcript_id "MSTRG.318.1"; gene_id "MSTRG.318"; exon_number "1";
NW_020458121.1	StringTie	transcript	2488	2920	.	.	.	transcript_id "MSTRG.325.1"; gene_id "MSTRG.325"; xloc "XLOC_000597"; class_code "u"; tss_id "TSS693";
NW_020458121.1	StringTie	exon	2488	2920	.	.	.	transcript_id "MSTRG.325.1"; gene_id "MSTRG.325"; exon_number "1";
NW_020458149.1	StringTie	transcript	2217	2599	.	.	.	transcript_id "MSTRG.329.1"; gene_id "MSTRG.329"; gene_name "LOC113003357"; xloc "XLOC_000604"; cmp_ref "XM_026132374.1"; class_code "p"; tss_id "TSS700";
NW_020458149.1	StringTie	exon	2217	2599	.	.	.	transcript_id "MSTRG.329.1"; gene_id "MSTRG.329"; exon_number "1";
NW_020458180.1	StringTie	transcript	1637	1897	.	.	.	transcript_id "MSTRG.332.1"; gene_id "MSTRG.332"; xloc "XLOC_000612"; class_code "u"; tss_id "TSS708";
NW_020458180.1	StringTie	exon	1637	1897	.	.	.	transcript_id "MSTRG.332.1"; gene_id "MSTRG.332"; exon_number "1";
NW_020458190.1	StringTie	transcript	556	2880	.	.	.	transcript_id "MSTRG.336.1"; gene_id "MSTRG.336"; xloc "XLOC_000615"; class_code "u"; tss_id "TSS711";
NW_020458190.1	StringTie	exon	556	2880	.	.	.	transcript_id "MSTRG.336.1"; gene_id "MSTRG.336"; exon_number "1";
NW_020458219.1	StringTie	transcript	2383	2818	.	.	.	transcript_id "MSTRG.337.1"; gene_id "MSTRG.337"; xloc "XLOC_000620"; class_code "u"; tss_id "TSS716";
NW_020458219.1	StringTie	exon	2383	2818	.	.	.	transcript_id "MSTRG.337.1"; gene_id "MSTRG.337"; exon_number "1";
NW_020458268.1	StringTie	transcript	2096	2554	.	.	.	transcript_id "MSTRG.345.1"; gene_id "MSTRG.345"; xloc "XLOC_000630"; class_code "u"; tss_id "TSS726";
NW_020458268.1	StringTie	exon	2096	2554	.	.	.	transcript_id "MSTRG.345.1"; gene_id "MSTRG.345"; exon_number "1";
NW_020458315.1	StringTie	transcript	1214	2783	.	.	.	transcript_id "MSTRG.347.1"; gene_id "MSTRG.347"; xloc "XLOC_000635"; class_code "u"; tss_id "TSS733";
NW_020458315.1	StringTie	exon	1214	2783	.	.	.	transcript_id "MSTRG.347.1"; gene_id "MSTRG.347"; exon_number "1";
NW_020458365.1	StringTie	transcript	39	238	.	.	.	transcript_id "MSTRG.353.1"; gene_id "MSTRG.353"; xloc "XLOC_000642"; class_code "u"; tss_id "TSS741";
NW_020458365.1	StringTie	exon	39	238	.	.	.	transcript_id "MSTRG.353.1"; gene_id "MSTRG.353"; exon_number "1";
NW_020458395.1	StringTie	transcript	1573	1979	.	.	.	transcript_id "MSTRG.354.1"; gene_id "MSTRG.354"; xloc "XLOC_000645"; class_code "u"; tss_id "TSS746";
NW_020458395.1	StringTie	exon	1573	1979	.	.	.	transcript_id "MSTRG.354.1"; gene_id "MSTRG.354"; exon_number "1";
NW_020458539.1	StringTie	transcript	1288	1525	.	.	.	transcript_id "MSTRG.370.1"; gene_id "MSTRG.370"; xloc "XLOC_000670"; class_code "u"; tss_id "TSS775";
NW_020458539.1	StringTie	exon	1288	1525	.	.	.	transcript_id "MSTRG.370.1"; gene_id "MSTRG.370"; exon_number "1";
NW_020458539.1	StringTie	transcript	1973	2191	.	.	.	transcript_id "MSTRG.372.1"; gene_id "MSTRG.372"; xloc "XLOC_000671"; class_code "u"; tss_id "TSS776";
NW_020458539.1	StringTie	exon	1973	2191	.	.	.	transcript_id "MSTRG.372.1"; gene_id "MSTRG.372"; exon_number "1";
NW_020458539.1	StringTie	transcript	2462	2718	.	.	.	transcript_id "MSTRG.373.1"; gene_id "MSTRG.373"; xloc "XLOC_000672"; class_code "u"; tss_id "TSS777";
NW_020458539.1	StringTie	exon	2462	2718	.	.	.	transcript_id "MSTRG.373.1"; gene_id "MSTRG.373"; exon_number "1";
NW_020458547.1	StringTie	transcript	158	2660	.	.	.	transcript_id "MSTRG.375.1"; gene_id "MSTRG.375"; xloc "XLOC_000676"; class_code "u"; tss_id "TSS781";
NW_020458547.1	StringTie	exon	158	2660	.	.	.	transcript_id "MSTRG.375.1"; gene_id "MSTRG.375"; exon_number "1";
NW_020458581.1	StringTie	transcript	2313	2542	.	.	.	transcript_id "MSTRG.378.1"; gene_id "MSTRG.378"; xloc "XLOC_000682"; class_code "u"; tss_id "TSS788";
NW_020458581.1	StringTie	exon	2313	2542	.	.	.	transcript_id "MSTRG.378.1"; gene_id "MSTRG.378"; exon_number "1";
NW_020458746.1	StringTie	transcript	1792	1992	.	.	.	transcript_id "MSTRG.398.1"; gene_id "MSTRG.398"; xloc "XLOC_000708"; class_code "u"; tss_id "TSS822";
NW_020458746.1	StringTie	exon	1792	1992	.	.	.	transcript_id "MSTRG.398.1"; gene_id "MSTRG.398"; exon_number "1";
NW_020458766.1	StringTie	transcript	297	739	.	.	.	transcript_id "MSTRG.405.1"; gene_id "MSTRG.405"; gene_name "LOC105204731"; xloc "XLOC_000714"; cmp_ref "XM_026133041.1"; class_code "p"; tss_id "TSS830";
NW_020458766.1	StringTie	exon	297	739	.	.	.	transcript_id "MSTRG.405.1"; gene_id "MSTRG.405"; exon_number "1";
NW_020458767.1	StringTie	transcript	2275	2526	.	.	.	transcript_id "MSTRG.403.1"; gene_id "MSTRG.403"; xloc "XLOC_000715"; class_code "u"; tss_id "TSS831";
NW_020458767.1	StringTie	exon	2275	2526	.	.	.	transcript_id "MSTRG.403.1"; gene_id "MSTRG.403"; exon_number "1";
NW_020458771.1	StringTie	transcript	9	504	.	.	.	transcript_id "MSTRG.404.1"; gene_id "MSTRG.404"; xloc "XLOC_000716"; class_code "u"; tss_id "TSS832";
NW_020458771.1	StringTie	exon	9	504	.	.	.	transcript_id "MSTRG.404.1"; gene_id "MSTRG.404"; exon_number "1";
NW_020458888.1	StringTie	transcript	366	1102	.	.	.	transcript_id "MSTRG.421.1"; gene_id "MSTRG.421"; xloc "XLOC_000743"; class_code "u"; tss_id "TSS861";
NW_020458888.1	StringTie	exon	366	1102	.	.	.	transcript_id "MSTRG.421.1"; gene_id "MSTRG.421"; exon_number "1";
NW_020458917.1	StringTie	transcript	1	2037	.	.	.	transcript_id "MSTRG.424.1"; gene_id "MSTRG.424"; xloc "XLOC_000746"; class_code "u"; tss_id "TSS865";
NW_020458917.1	StringTie	exon	1	2037	.	.	.	transcript_id "MSTRG.424.1"; gene_id "MSTRG.424"; exon_number "1";
NW_020458917.1	StringTie	transcript	2314	2555	.	.	.	transcript_id "MSTRG.425.1"; gene_id "MSTRG.425"; xloc "XLOC_000747"; class_code "u"; tss_id "TSS866";
NW_020458917.1	StringTie	exon	2314	2555	.	.	.	transcript_id "MSTRG.425.1"; gene_id "MSTRG.425"; exon_number "1";
NW_020458962.1	StringTie	transcript	1554	2424	.	.	.	transcript_id "MSTRG.430.1"; gene_id "MSTRG.430"; xloc "XLOC_000757"; class_code "u"; tss_id "TSS877";
NW_020458962.1	StringTie	exon	1554	2424	.	.	.	transcript_id "MSTRG.430.1"; gene_id "MSTRG.430"; exon_number "1";
NW_020458985.1	StringTie	transcript	1955	2296	.	.	.	transcript_id "MSTRG.433.1"; gene_id "MSTRG.433"; xloc "XLOC_000761"; class_code "u"; tss_id "TSS882";
NW_020458985.1	StringTie	exon	1955	2296	.	.	.	transcript_id "MSTRG.433.1"; gene_id "MSTRG.433"; exon_number "1";
NW_020459038.1	StringTie	transcript	1569	1871	.	.	.	transcript_id "MSTRG.440.1"; gene_id "MSTRG.440"; xloc "XLOC_000774"; class_code "u"; tss_id "TSS899";
NW_020459038.1	StringTie	exon	1569	1871	.	.	.	transcript_id "MSTRG.440.1"; gene_id "MSTRG.440"; exon_number "1";
NW_020459059.1	StringTie	transcript	1941	2203	.	.	.	transcript_id "MSTRG.444.1"; gene_id "MSTRG.444"; xloc "XLOC_000778"; class_code "u"; tss_id "TSS904";
NW_020459059.1	StringTie	exon	1941	2203	.	.	.	transcript_id "MSTRG.444.1"; gene_id "MSTRG.444"; exon_number "1";
NW_020459106.1	StringTie	transcript	279	513	.	.	.	transcript_id "MSTRG.451.1"; gene_id "MSTRG.451"; xloc "XLOC_000787"; class_code "u"; tss_id "TSS914";
NW_020459106.1	StringTie	exon	279	513	.	.	.	transcript_id "MSTRG.451.1"; gene_id "MSTRG.451"; exon_number "1";
NW_020459129.1	StringTie	transcript	564	2509	.	.	.	transcript_id "MSTRG.452.1"; gene_id "MSTRG.452"; xloc "XLOC_000790"; class_code "u"; tss_id "TSS917";
NW_020459129.1	StringTie	exon	564	2509	.	.	.	transcript_id "MSTRG.452.1"; gene_id "MSTRG.452"; exon_number "1";
NW_020459440.1	StringTie	transcript	1	734	.	.	.	transcript_id "MSTRG.473.1"; gene_id "MSTRG.473"; xloc "XLOC_000836"; class_code "u"; tss_id "TSS968";
NW_020459440.1	StringTie	exon	1	734	.	.	.	transcript_id "MSTRG.473.1"; gene_id "MSTRG.473"; exon_number "1";
NW_020459461.1	StringTie	transcript	191	473	.	.	.	transcript_id "MSTRG.474.1"; gene_id "MSTRG.474"; xloc "XLOC_000838"; class_code "u"; tss_id "TSS970";
NW_020459461.1	StringTie	exon	191	473	.	.	.	transcript_id "MSTRG.474.1"; gene_id "MSTRG.474"; exon_number "1";
NW_020459517.1	StringTie	transcript	26	755	.	.	.	transcript_id "MSTRG.477.1"; gene_id "MSTRG.477"; xloc "XLOC_000844"; class_code "u"; tss_id "TSS978";
NW_020459517.1	StringTie	exon	26	755	.	.	.	transcript_id "MSTRG.477.1"; gene_id "MSTRG.477"; exon_number "1";
NW_020459518.1	StringTie	transcript	693	911	.	.	.	transcript_id "MSTRG.479.1"; gene_id "MSTRG.479"; xloc "XLOC_000845"; class_code "u"; tss_id "TSS979";
NW_020459518.1	StringTie	exon	693	911	.	.	.	transcript_id "MSTRG.479.1"; gene_id "MSTRG.479"; exon_number "1";
NW_020459518.1	StringTie	transcript	1330	1757	.	.	.	transcript_id "MSTRG.480.1"; gene_id "MSTRG.480"; xloc "XLOC_000846"; class_code "u"; tss_id "TSS980";
NW_020459518.1	StringTie	exon	1330	1757	.	.	.	transcript_id "MSTRG.480.1"; gene_id "MSTRG.480"; exon_number "1";
NW_020459531.1	StringTie	transcript	113	374	.	.	.	transcript_id "MSTRG.481.1"; gene_id "MSTRG.481"; xloc "XLOC_000848"; class_code "u"; tss_id "TSS982";
NW_020459531.1	StringTie	exon	113	374	.	.	.	transcript_id "MSTRG.481.1"; gene_id "MSTRG.481"; exon_number "1";
NW_020459663.1	StringTie	transcript	1764	2347	.	.	.	transcript_id "MSTRG.496.1"; gene_id "MSTRG.496"; xloc "XLOC_000874"; class_code "u"; tss_id "TSS1011";
NW_020459663.1	StringTie	exon	1764	2347	.	.	.	transcript_id "MSTRG.496.1"; gene_id "MSTRG.496"; exon_number "1";
NW_020459736.1	StringTie	transcript	1	2334	.	.	.	transcript_id "MSTRG.504.1"; gene_id "MSTRG.504"; xloc "XLOC_000887"; class_code "u"; tss_id "TSS1026";
NW_020459736.1	StringTie	exon	1	2334	.	.	.	transcript_id "MSTRG.504.1"; gene_id "MSTRG.504"; exon_number "1";
NW_020459838.1	StringTie	transcript	175	586	.	.	.	transcript_id "MSTRG.510.1"; gene_id "MSTRG.510"; xloc "XLOC_000900"; class_code "u"; tss_id "TSS1041";
NW_020459838.1	StringTie	exon	175	586	.	.	.	transcript_id "MSTRG.510.1"; gene_id "MSTRG.510"; exon_number "1";
NW_020459856.1	StringTie	transcript	20	2293	.	.	.	transcript_id "MSTRG.513.1"; gene_id "MSTRG.513"; xloc "XLOC_000903"; class_code "u"; tss_id "TSS1044";
NW_020459856.1	StringTie	exon	20	2293	.	.	.	transcript_id "MSTRG.513.1"; gene_id "MSTRG.513"; exon_number "1";
NW_020459879.1	StringTie	transcript	1	2268	.	.	.	transcript_id "MSTRG.514.1"; gene_id "MSTRG.514"; xloc "XLOC_000905"; class_code "u"; tss_id "TSS1046";
NW_020459879.1	StringTie	exon	1	2268	.	.	.	transcript_id "MSTRG.514.1"; gene_id "MSTRG.514"; exon_number "1";
NW_020459912.1	StringTie	transcript	1999	2273	.	.	.	transcript_id "MSTRG.519.1"; gene_id "MSTRG.519"; xloc "XLOC_000913"; class_code "u"; tss_id "TSS1054";
NW_020459912.1	StringTie	exon	1999	2273	.	.	.	transcript_id "MSTRG.519.1"; gene_id "MSTRG.519"; exon_number "1";
NW_020460012.1	StringTie	transcript	16	291	.	.	.	transcript_id "MSTRG.527.1"; gene_id "MSTRG.527"; xloc "XLOC_000929"; class_code "u"; tss_id "TSS1071";
NW_020460012.1	StringTie	exon	16	291	.	.	.	transcript_id "MSTRG.527.1"; gene_id "MSTRG.527"; exon_number "1";
NW_020460012.1	StringTie	transcript	809	1103	.	.	.	transcript_id "MSTRG.528.1"; gene_id "MSTRG.528"; xloc "XLOC_000930"; class_code "u"; tss_id "TSS1072";
NW_020460012.1	StringTie	exon	809	1103	.	.	.	transcript_id "MSTRG.528.1"; gene_id "MSTRG.528"; exon_number "1";
NW_020460075.1	StringTie	transcript	1585	2182	.	.	.	transcript_id "MSTRG.537.1"; gene_id "MSTRG.537"; xloc "XLOC_000941"; class_code "u"; tss_id "TSS1083";
NW_020460075.1	StringTie	exon	1585	2182	.	.	.	transcript_id "MSTRG.537.1"; gene_id "MSTRG.537"; exon_number "1";
NW_020460199.1	StringTie	transcript	369	824	.	.	.	transcript_id "MSTRG.546.1"; gene_id "MSTRG.546"; xloc "XLOC_000962"; class_code "u"; tss_id "TSS1105";
NW_020460199.1	StringTie	exon	369	824	.	.	.	transcript_id "MSTRG.546.1"; gene_id "MSTRG.546"; exon_number "1";
NW_020460248.1	StringTie	transcript	1061	1418	.	.	.	transcript_id "MSTRG.551.1"; gene_id "MSTRG.551"; xloc "XLOC_000970"; class_code "u"; tss_id "TSS1113";
NW_020460248.1	StringTie	exon	1061	1418	.	.	.	transcript_id "MSTRG.551.1"; gene_id "MSTRG.551"; exon_number "1";
NW_020460335.1	StringTie	transcript	1308	1808	.	.	.	transcript_id "MSTRG.558.1"; gene_id "MSTRG.558"; xloc "XLOC_000983"; class_code "u"; tss_id "TSS1126";
NW_020460335.1	StringTie	exon	1308	1808	.	.	.	transcript_id "MSTRG.558.1"; gene_id "MSTRG.558"; exon_number "1";
NW_020460653.1	StringTie	transcript	47	953	.	.	.	transcript_id "MSTRG.581.1"; gene_id "MSTRG.581"; xloc "XLOC_001036"; class_code "u"; tss_id "TSS1180";
NW_020460653.1	StringTie	exon	47	953	.	.	.	transcript_id "MSTRG.581.1"; gene_id "MSTRG.581"; exon_number "1";
NW_020460667.1	StringTie	transcript	153	399	.	.	.	transcript_id "MSTRG.584.1"; gene_id "MSTRG.584"; xloc "XLOC_001040"; class_code "u"; tss_id "TSS1184";
NW_020460667.1	StringTie	exon	153	399	.	.	.	transcript_id "MSTRG.584.1"; gene_id "MSTRG.584"; exon_number "1";
NW_020460690.1	StringTie	transcript	330	1947	.	.	.	transcript_id "MSTRG.589.1"; gene_id "MSTRG.589"; xloc "XLOC_001045"; class_code "u"; tss_id "TSS1189";
NW_020460690.1	StringTie	exon	330	1947	.	.	.	transcript_id "MSTRG.589.1"; gene_id "MSTRG.589"; exon_number "1";
NW_020460783.1	StringTie	transcript	794	1759	.	.	.	transcript_id "MSTRG.598.1"; gene_id "MSTRG.598"; xloc "XLOC_001056"; class_code "u"; tss_id "TSS1203";
NW_020460783.1	StringTie	exon	794	1759	.	.	.	transcript_id "MSTRG.598.1"; gene_id "MSTRG.598"; exon_number "1";
NW_020460792.1	StringTie	transcript	1456	2003	.	.	.	transcript_id "MSTRG.600.1"; gene_id "MSTRG.600"; xloc "XLOC_001060"; class_code "u"; tss_id "TSS1207";
NW_020460792.1	StringTie	exon	1456	2003	.	.	.	transcript_id "MSTRG.600.1"; gene_id "MSTRG.600"; exon_number "1";
NW_020460874.1	StringTie	transcript	4	2090	.	.	.	transcript_id "MSTRG.611.1"; gene_id "MSTRG.611"; xloc "XLOC_001075"; class_code "u"; tss_id "TSS1225";
NW_020460874.1	StringTie	exon	4	2090	.	.	.	transcript_id "MSTRG.611.1"; gene_id "MSTRG.611"; exon_number "1";
NW_020460903.1	StringTie	transcript	704	926	.	.	.	transcript_id "MSTRG.615.1"; gene_id "MSTRG.615"; xloc "XLOC_001082"; class_code "u"; tss_id "TSS1232";
NW_020460903.1	StringTie	exon	704	926	.	.	.	transcript_id "MSTRG.615.1"; gene_id "MSTRG.615"; exon_number "1";
NW_020460933.1	StringTie	transcript	1480	1764	.	.	.	transcript_id "MSTRG.619.1"; gene_id "MSTRG.619"; xloc "XLOC_001086"; class_code "u"; tss_id "TSS1236";
NW_020460933.1	StringTie	exon	1480	1764	.	.	.	transcript_id "MSTRG.619.1"; gene_id "MSTRG.619"; exon_number "1";
NW_020461261.1	StringTie	transcript	286	514	.	.	.	transcript_id "MSTRG.640.1"; gene_id "MSTRG.640"; xloc "XLOC_001138"; class_code "u"; tss_id "TSS1289";
NW_020461261.1	StringTie	exon	286	514	.	.	.	transcript_id "MSTRG.640.1"; gene_id "MSTRG.640"; exon_number "1";
NW_020461278.1	StringTie	transcript	1	216	.	.	.	transcript_id "MSTRG.644.1"; gene_id "MSTRG.644"; xloc "XLOC_001141"; class_code "u"; tss_id "TSS1292";
NW_020461278.1	StringTie	exon	1	216	.	.	.	transcript_id "MSTRG.644.1"; gene_id "MSTRG.644"; exon_number "1";
NW_020461302.1	StringTie	transcript	487	735	.	.	.	transcript_id "MSTRG.647.1"; gene_id "MSTRG.647"; xloc "XLOC_001145"; class_code "u"; tss_id "TSS1297";
NW_020461302.1	StringTie	exon	487	735	.	.	.	transcript_id "MSTRG.647.1"; gene_id "MSTRG.647"; exon_number "1";
NW_020461307.1	StringTie	transcript	1	1892	.	.	.	transcript_id "MSTRG.648.1"; gene_id "MSTRG.648"; xloc "XLOC_001146"; class_code "u"; tss_id "TSS1298";
NW_020461307.1	StringTie	exon	1	1892	.	.	.	transcript_id "MSTRG.648.1"; gene_id "MSTRG.648"; exon_number "1";
NW_020461333.1	StringTie	transcript	745	1264	.	.	.	transcript_id "MSTRG.650.1"; gene_id "MSTRG.650"; xloc "XLOC_001148"; class_code "u"; tss_id "TSS1300";
NW_020461333.1	StringTie	exon	745	1264	.	.	.	transcript_id "MSTRG.650.1"; gene_id "MSTRG.650"; exon_number "1";
NW_020461372.1	StringTie	transcript	1298	1519	.	.	.	transcript_id "MSTRG.654.1"; gene_id "MSTRG.654"; gene_name "LOC105198911"; xloc "XLOC_001155"; cmp_ref "XM_011165768.2"; class_code "p"; tss_id "TSS1309";
NW_020461372.1	StringTie	exon	1298	1519	.	.	.	transcript_id "MSTRG.654.1"; gene_id "MSTRG.654"; exon_number "1";
NW_020461394.1	StringTie	transcript	1	1885	.	.	.	transcript_id "MSTRG.660.1"; gene_id "MSTRG.660"; xloc "XLOC_001161"; class_code "u"; tss_id "TSS1315";
NW_020461394.1	StringTie	exon	1	1885	.	.	.	transcript_id "MSTRG.660.1"; gene_id "MSTRG.660"; exon_number "1";
NW_020461543.1	StringTie	transcript	1	1951	.	.	.	transcript_id "MSTRG.673.1"; gene_id "MSTRG.673"; xloc "XLOC_001181"; class_code "u"; tss_id "TSS1337";
NW_020461543.1	StringTie	exon	1	1951	.	.	.	transcript_id "MSTRG.673.1"; gene_id "MSTRG.673"; exon_number "1";
NW_020461544.1	StringTie	transcript	1461	1979	.	.	.	transcript_id "MSTRG.676.1"; gene_id "MSTRG.676"; xloc "XLOC_001182"; class_code "u"; tss_id "TSS1338";
NW_020461544.1	StringTie	exon	1461	1979	.	.	.	transcript_id "MSTRG.676.1"; gene_id "MSTRG.676"; exon_number "1";
NW_020461550.1	StringTie	transcript	13	404	.	.	.	transcript_id "MSTRG.675.1"; gene_id "MSTRG.675"; gene_name "LOC113004104"; xloc "XLOC_001184"; cmp_ref "XM_026136355.1"; class_code "p"; tss_id "TSS1340";
NW_020461550.1	StringTie	exon	13	404	.	.	.	transcript_id "MSTRG.675.1"; gene_id "MSTRG.675"; exon_number "1";
NW_020461671.1	StringTie	transcript	891	1114	.	.	.	transcript_id "MSTRG.681.1"; gene_id "MSTRG.681"; xloc "XLOC_001198"; class_code "u"; tss_id "TSS1354";
NW_020461671.1	StringTie	exon	891	1114	.	.	.	transcript_id "MSTRG.681.1"; gene_id "MSTRG.681"; exon_number "1";
NW_020461727.1	StringTie	transcript	72	734	.	+	.	transcript_id "MSTRG.686.1"; gene_id "MSTRG.686"; xloc "XLOC_001206"; class_code "u"; tss_id "TSS1362";
NW_020461727.1	StringTie	exon	72	734	.	+	.	transcript_id "MSTRG.686.1"; gene_id "MSTRG.686"; exon_number "1";
NW_020461844.1	StringTie	transcript	75	1463	.	.	.	transcript_id "MSTRG.697.1"; gene_id "MSTRG.697"; xloc "XLOC_001226"; class_code "u"; tss_id "TSS1382";
NW_020461844.1	StringTie	exon	75	1463	.	.	.	transcript_id "MSTRG.697.1"; gene_id "MSTRG.697"; exon_number "1";
NW_020462010.1	StringTie	transcript	956	1263	.	.	.	transcript_id "MSTRG.712.1"; gene_id "MSTRG.712"; xloc "XLOC_001253"; class_code "u"; tss_id "TSS1410";
NW_020462010.1	StringTie	exon	956	1263	.	.	.	transcript_id "MSTRG.712.1"; gene_id "MSTRG.712"; exon_number "1";
NW_020462018.1	StringTie	transcript	1130	1791	.	.	.	transcript_id "MSTRG.714.1"; gene_id "MSTRG.714"; xloc "XLOC_001255"; class_code "u"; tss_id "TSS1412";
NW_020462018.1	StringTie	exon	1130	1791	.	.	.	transcript_id "MSTRG.714.1"; gene_id "MSTRG.714"; exon_number "1";
NW_020462050.1	StringTie	transcript	712	1193	.	.	.	transcript_id "MSTRG.717.1"; gene_id "MSTRG.717"; xloc "XLOC_001263"; class_code "u"; tss_id "TSS1421";
NW_020462050.1	StringTie	exon	712	1193	.	.	.	transcript_id "MSTRG.717.1"; gene_id "MSTRG.717"; exon_number "1";
NW_020462147.1	StringTie	transcript	7	1824	.	.	.	transcript_id "MSTRG.724.1"; gene_id "MSTRG.724"; xloc "XLOC_001276"; class_code "u"; tss_id "TSS1435";
NW_020462147.1	StringTie	exon	7	1824	.	.	.	transcript_id "MSTRG.724.1"; gene_id "MSTRG.724"; exon_number "1";
NW_020462196.1	StringTie	transcript	682	967	.	.	.	transcript_id "MSTRG.728.1"; gene_id "MSTRG.728"; xloc "XLOC_001281"; class_code "u"; tss_id "TSS1440";
NW_020462196.1	StringTie	exon	682	967	.	.	.	transcript_id "MSTRG.728.1"; gene_id "MSTRG.728"; exon_number "1";
NW_020462236.1	StringTie	transcript	684	1883	.	.	.	transcript_id "MSTRG.731.1"; gene_id "MSTRG.731"; xloc "XLOC_001286"; class_code "u"; tss_id "TSS1445";
NW_020462236.1	StringTie	exon	684	1883	.	.	.	transcript_id "MSTRG.731.1"; gene_id "MSTRG.731"; exon_number "1";
NW_020462242.1	StringTie	transcript	1	394	.	.	.	transcript_id "MSTRG.733.1"; gene_id "MSTRG.733"; xloc "XLOC_001289"; class_code "u"; tss_id "TSS1448";
NW_020462242.1	StringTie	exon	1	394	.	.	.	transcript_id "MSTRG.733.1"; gene_id "MSTRG.733"; exon_number "1";
NW_020462242.1	StringTie	transcript	655	1256	.	.	.	transcript_id "MSTRG.734.1"; gene_id "MSTRG.734"; xloc "XLOC_001290"; class_code "u"; tss_id "TSS1449";
NW_020462242.1	StringTie	exon	655	1256	.	.	.	transcript_id "MSTRG.734.1"; gene_id "MSTRG.734"; exon_number "1";
NW_020462279.1	StringTie	transcript	931	1222	.	.	.	transcript_id "MSTRG.735.1"; gene_id "MSTRG.735"; xloc "XLOC_001295"; class_code "u"; tss_id "TSS1454";
NW_020462279.1	StringTie	exon	931	1222	.	.	.	transcript_id "MSTRG.735.1"; gene_id "MSTRG.735"; exon_number "1";
NW_020462346.1	StringTie	transcript	751	1642	.	.	.	transcript_id "MSTRG.742.1"; gene_id "MSTRG.742"; xloc "XLOC_001303"; class_code "u"; tss_id "TSS1462";
NW_020462346.1	StringTie	exon	751	1642	.	.	.	transcript_id "MSTRG.742.1"; gene_id "MSTRG.742"; exon_number "1";
NW_020462534.1	StringTie	transcript	702	923	.	.	.	transcript_id "MSTRG.760.1"; gene_id "MSTRG.760"; xloc "XLOC_001330"; class_code "u"; tss_id "TSS1497";
NW_020462534.1	StringTie	exon	702	923	.	.	.	transcript_id "MSTRG.760.1"; gene_id "MSTRG.760"; exon_number "1";
NW_020462627.1	StringTie	transcript	186	507	.	.	.	transcript_id "MSTRG.768.1"; gene_id "MSTRG.768"; xloc "XLOC_001338"; class_code "u"; tss_id "TSS1506";
NW_020462627.1	StringTie	exon	186	507	.	.	.	transcript_id "MSTRG.768.1"; gene_id "MSTRG.768"; exon_number "1";
NW_020462677.1	StringTie	transcript	1091	1813	.	.	.	transcript_id "MSTRG.772.1"; gene_id "MSTRG.772"; xloc "XLOC_001353"; class_code "u"; tss_id "TSS1521";
NW_020462677.1	StringTie	exon	1091	1813	.	.	.	transcript_id "MSTRG.772.1"; gene_id "MSTRG.772"; exon_number "1";
NW_020462701.1	StringTie	transcript	743	1446	.	.	.	transcript_id "MSTRG.777.1"; gene_id "MSTRG.777"; xloc "XLOC_001357"; class_code "u"; tss_id "TSS1525";
NW_020462701.1	StringTie	exon	743	1446	.	.	.	transcript_id "MSTRG.777.1"; gene_id "MSTRG.777"; exon_number "1";
NW_020462721.1	StringTie	transcript	316	672	.	.	.	transcript_id "MSTRG.778.1"; gene_id "MSTRG.778"; xloc "XLOC_001358"; class_code "u"; tss_id "TSS1526";
NW_020462721.1	StringTie	exon	316	672	.	.	.	transcript_id "MSTRG.778.1"; gene_id "MSTRG.778"; exon_number "1";
NW_020462721.1	StringTie	transcript	1001	1337	.	.	.	transcript_id "MSTRG.779.1"; gene_id "MSTRG.779"; xloc "XLOC_001359"; class_code "u"; tss_id "TSS1527";
NW_020462721.1	StringTie	exon	1001	1337	.	.	.	transcript_id "MSTRG.779.1"; gene_id "MSTRG.779"; exon_number "1";
NW_020463203.1	StringTie	transcript	880	1369	.	.	.	transcript_id "MSTRG.812.1"; gene_id "MSTRG.812"; xloc "XLOC_001426"; class_code "u"; tss_id "TSS1595";
NW_020463203.1	StringTie	exon	880	1369	.	.	.	transcript_id "MSTRG.812.1"; gene_id "MSTRG.812"; exon_number "1";
NW_020463305.1	StringTie	transcript	263	1735	.	.	.	transcript_id "MSTRG.822.1"; gene_id "MSTRG.822"; xloc "XLOC_001443"; class_code "u"; tss_id "TSS1613";
NW_020463305.1	StringTie	exon	263	1735	.	.	.	transcript_id "MSTRG.822.1"; gene_id "MSTRG.822"; exon_number "1";
NW_020463370.1	StringTie	transcript	323	777	.	.	.	transcript_id "MSTRG.828.1"; gene_id "MSTRG.828"; xloc "XLOC_001451"; class_code "u"; tss_id "TSS1622";
NW_020463370.1	StringTie	exon	323	777	.	.	.	transcript_id "MSTRG.828.1"; gene_id "MSTRG.828"; exon_number "1";
NW_020463391.1	StringTie	transcript	7	1727	.	.	.	transcript_id "MSTRG.830.1"; gene_id "MSTRG.830"; xloc "XLOC_001453"; class_code "u"; tss_id "TSS1624";
NW_020463391.1	StringTie	exon	7	1727	.	.	.	transcript_id "MSTRG.830.1"; gene_id "MSTRG.830"; exon_number "1";
NW_020463465.1	StringTie	transcript	45	530	.	.	.	transcript_id "MSTRG.833.1"; gene_id "MSTRG.833"; xloc "XLOC_001461"; class_code "u"; tss_id "TSS1632";
NW_020463465.1	StringTie	exon	45	530	.	.	.	transcript_id "MSTRG.833.1"; gene_id "MSTRG.833"; exon_number "1";
NW_020463481.1	StringTie	transcript	25	556	.	.	.	transcript_id "MSTRG.834.1"; gene_id "MSTRG.834"; xloc "XLOC_001464"; class_code "u"; tss_id "TSS1635";
NW_020463481.1	StringTie	exon	25	556	.	.	.	transcript_id "MSTRG.834.1"; gene_id "MSTRG.834"; exon_number "1";
NW_020463485.1	StringTie	transcript	264	955	.	.	.	transcript_id "MSTRG.836.1"; gene_id "MSTRG.836"; xloc "XLOC_001465"; class_code "u"; tss_id "TSS1636";
NW_020463485.1	StringTie	exon	264	955	.	.	.	transcript_id "MSTRG.836.1"; gene_id "MSTRG.836"; exon_number "1";
NW_020463793.1	StringTie	transcript	1166	1693	.	.	.	transcript_id "MSTRG.853.1"; gene_id "MSTRG.853"; xloc "XLOC_001506"; class_code "u"; tss_id "TSS1680";
NW_020463793.1	StringTie	exon	1166	1693	.	.	.	transcript_id "MSTRG.853.1"; gene_id "MSTRG.853"; exon_number "1";
NW_020463866.1	StringTie	transcript	265	1565	.	.	.	transcript_id "MSTRG.861.1"; gene_id "MSTRG.861"; xloc "XLOC_001521"; class_code "u"; tss_id "TSS1697";
NW_020463866.1	StringTie	exon	265	1565	.	.	.	transcript_id "MSTRG.861.1"; gene_id "MSTRG.861"; exon_number "1";
NW_020463879.1	StringTie	transcript	1135	1600	.	.	.	transcript_id "MSTRG.863.1"; gene_id "MSTRG.863"; xloc "XLOC_001522"; class_code "u"; tss_id "TSS1698";
NW_020463879.1	StringTie	exon	1135	1600	.	.	.	transcript_id "MSTRG.863.1"; gene_id "MSTRG.863"; exon_number "1";
NW_020463886.1	StringTie	transcript	1123	1463	.	.	.	transcript_id "MSTRG.864.1"; gene_id "MSTRG.864"; xloc "XLOC_001524"; class_code "u"; tss_id "TSS1700";
NW_020463886.1	StringTie	exon	1123	1463	.	.	.	transcript_id "MSTRG.864.1"; gene_id "MSTRG.864"; exon_number "1";
NW_020463909.1	StringTie	transcript	1102	1415	.	.	.	transcript_id "MSTRG.867.1"; gene_id "MSTRG.867"; xloc "XLOC_001529"; class_code "u"; tss_id "TSS1705";
NW_020463909.1	StringTie	exon	1102	1415	.	.	.	transcript_id "MSTRG.867.1"; gene_id "MSTRG.867"; exon_number "1";
NW_020463918.1	StringTie	transcript	1	1605	.	.	.	transcript_id "MSTRG.868.1"; gene_id "MSTRG.868"; xloc "XLOC_001531"; class_code "u"; tss_id "TSS1707";
NW_020463918.1	StringTie	exon	1	1605	.	.	.	transcript_id "MSTRG.868.1"; gene_id "MSTRG.868"; exon_number "1";
NW_020463999.1	StringTie	transcript	699	898	.	.	.	transcript_id "MSTRG.872.1"; gene_id "MSTRG.872"; xloc "XLOC_001537"; class_code "u"; tss_id "TSS1713";
NW_020463999.1	StringTie	exon	699	898	.	.	.	transcript_id "MSTRG.872.1"; gene_id "MSTRG.872"; exon_number "1";
NW_020464049.1	StringTie	transcript	946	1307	.	.	.	transcript_id "MSTRG.876.1"; gene_id "MSTRG.876"; xloc "XLOC_001542"; class_code "u"; tss_id "TSS1719";
NW_020464049.1	StringTie	exon	946	1307	.	.	.	transcript_id "MSTRG.876.1"; gene_id "MSTRG.876"; exon_number "1";
NW_020464056.1	StringTie	transcript	597	1465	.	.	.	transcript_id "MSTRG.877.1"; gene_id "MSTRG.877"; xloc "XLOC_001543"; class_code "u"; tss_id "TSS1720";
NW_020464056.1	StringTie	exon	597	1465	.	.	.	transcript_id "MSTRG.877.1"; gene_id "MSTRG.877"; exon_number "1";
NW_020464125.1	StringTie	transcript	534	785	.	.	.	transcript_id "MSTRG.883.1"; gene_id "MSTRG.883"; xloc "XLOC_001553"; class_code "u"; tss_id "TSS1731";
NW_020464125.1	StringTie	exon	534	785	.	.	.	transcript_id "MSTRG.883.1"; gene_id "MSTRG.883"; exon_number "1";
NW_020464170.1	StringTie	transcript	529	866	.	.	.	transcript_id "MSTRG.886.1"; gene_id "MSTRG.886"; xloc "XLOC_001560"; class_code "u"; tss_id "TSS1738";
NW_020464170.1	StringTie	exon	529	866	.	.	.	transcript_id "MSTRG.886.1"; gene_id "MSTRG.886"; exon_number "1";
NW_020464396.1	StringTie	transcript	45	1631	.	.	.	transcript_id "MSTRG.896.1"; gene_id "MSTRG.896"; xloc "XLOC_001576"; class_code "u"; tss_id "TSS1754";
NW_020464396.1	StringTie	exon	45	1631	.	.	.	transcript_id "MSTRG.896.1"; gene_id "MSTRG.896"; exon_number "1";
NW_020464474.1	StringTie	transcript	784	1012	.	.	.	transcript_id "MSTRG.902.1"; gene_id "MSTRG.902"; xloc "XLOC_001588"; class_code "u"; tss_id "TSS1767";
NW_020464474.1	StringTie	exon	784	1012	.	.	.	transcript_id "MSTRG.902.1"; gene_id "MSTRG.902"; exon_number "1";
NW_020464501.1	StringTie	transcript	931	1213	.	.	.	transcript_id "MSTRG.905.1"; gene_id "MSTRG.905"; xloc "XLOC_001592"; class_code "u"; tss_id "TSS1771";
NW_020464501.1	StringTie	exon	931	1213	.	.	.	transcript_id "MSTRG.905.1"; gene_id "MSTRG.905"; exon_number "1";
NW_020464549.1	StringTie	transcript	1068	1619	.	.	.	transcript_id "MSTRG.910.1"; gene_id "MSTRG.910"; xloc "XLOC_001600"; class_code "u"; tss_id "TSS1781";
NW_020464549.1	StringTie	exon	1068	1619	.	.	.	transcript_id "MSTRG.910.1"; gene_id "MSTRG.910"; exon_number "1";
NW_020464553.1	StringTie	transcript	252	1437	.	.	.	transcript_id "MSTRG.911.1"; gene_id "MSTRG.911"; xloc "XLOC_001602"; class_code "u"; tss_id "TSS1783";
NW_020464553.1	StringTie	exon	252	1437	.	.	.	transcript_id "MSTRG.911.1"; gene_id "MSTRG.911"; exon_number "1";
NW_020464586.1	StringTie	transcript	1069	1419	.	.	.	transcript_id "MSTRG.912.1"; gene_id "MSTRG.912"; xloc "XLOC_001603"; class_code "u"; tss_id "TSS1784";
NW_020464586.1	StringTie	exon	1069	1419	.	.	.	transcript_id "MSTRG.912.1"; gene_id "MSTRG.912"; exon_number "1";
NW_020464685.1	StringTie	transcript	690	1257	.	.	.	transcript_id "MSTRG.917.1"; gene_id "MSTRG.917"; xloc "XLOC_001610"; class_code "u"; tss_id "TSS1791";
NW_020464685.1	StringTie	exon	690	1257	.	.	.	transcript_id "MSTRG.917.1"; gene_id "MSTRG.917"; exon_number "1";
NW_020464717.1	StringTie	transcript	532	1604	.	.	.	transcript_id "MSTRG.920.1"; gene_id "MSTRG.920"; xloc "XLOC_001613"; class_code "u"; tss_id "TSS1794";
NW_020464717.1	StringTie	exon	532	1604	.	.	.	transcript_id "MSTRG.920.1"; gene_id "MSTRG.920"; exon_number "1";
NW_020464741.1	StringTie	transcript	400	680	.	.	.	transcript_id "MSTRG.921.1"; gene_id "MSTRG.921"; xloc "XLOC_001618"; class_code "u"; tss_id "TSS1799";
NW_020464741.1	StringTie	exon	400	680	.	.	.	transcript_id "MSTRG.921.1"; gene_id "MSTRG.921"; exon_number "1";
NW_020464817.1	StringTie	transcript	493	774	.	.	.	transcript_id "MSTRG.927.1"; gene_id "MSTRG.927"; xloc "XLOC_001625"; class_code "u"; tss_id "TSS1806";
NW_020464817.1	StringTie	exon	493	774	.	.	.	transcript_id "MSTRG.927.1"; gene_id "MSTRG.927"; exon_number "1";
NW_020464999.1	StringTie	transcript	625	850	.	.	.	transcript_id "MSTRG.944.1"; gene_id "MSTRG.944"; xloc "XLOC_001651"; class_code "u"; tss_id "TSS1832";
NW_020464999.1	StringTie	exon	625	850	.	.	.	transcript_id "MSTRG.944.1"; gene_id "MSTRG.944"; exon_number "1";
NW_020465099.1	StringTie	transcript	1	1449	.	.	.	transcript_id "MSTRG.953.1"; gene_id "MSTRG.953"; xloc "XLOC_001664"; class_code "u"; tss_id "TSS1846";
NW_020465099.1	StringTie	exon	1	1449	.	.	.	transcript_id "MSTRG.953.1"; gene_id "MSTRG.953"; exon_number "1";
NW_020465167.1	StringTie	transcript	13	1498	.	.	.	transcript_id "MSTRG.958.1"; gene_id "MSTRG.958"; xloc "XLOC_001670"; class_code "u"; tss_id "TSS1852";
NW_020465167.1	StringTie	exon	13	1498	.	.	.	transcript_id "MSTRG.958.1"; gene_id "MSTRG.958"; exon_number "1";
NW_020465252.1	StringTie	transcript	13	782	.	.	.	transcript_id "MSTRG.961.1"; gene_id "MSTRG.961"; xloc "XLOC_001679"; class_code "u"; tss_id "TSS1862";
NW_020465252.1	StringTie	exon	13	782	.	.	.	transcript_id "MSTRG.961.1"; gene_id "MSTRG.961"; exon_number "1";
NW_020465302.1	StringTie	transcript	1	1552	.	.	.	transcript_id "MSTRG.965.1"; gene_id "MSTRG.965"; xloc "XLOC_001686"; class_code "u"; tss_id "TSS1869";
NW_020465302.1	StringTie	exon	1	1552	.	.	.	transcript_id "MSTRG.965.1"; gene_id "MSTRG.965"; exon_number "1";
NW_020465358.1	StringTie	transcript	330	542	.	.	.	transcript_id "MSTRG.967.1"; gene_id "MSTRG.967"; xloc "XLOC_001692"; class_code "u"; tss_id "TSS1875";
NW_020465358.1	StringTie	exon	330	542	.	.	.	transcript_id "MSTRG.967.1"; gene_id "MSTRG.967"; exon_number "1";
NW_020465366.1	StringTie	transcript	1180	1547	.	.	.	transcript_id "MSTRG.968.1"; gene_id "MSTRG.968"; xloc "XLOC_001694"; class_code "u"; tss_id "TSS1877";
NW_020465366.1	StringTie	exon	1180	1547	.	.	.	transcript_id "MSTRG.968.1"; gene_id "MSTRG.968"; exon_number "1";
NW_020465400.1	StringTie	transcript	1225	1544	.	.	.	transcript_id "MSTRG.969.1"; gene_id "MSTRG.969"; xloc "XLOC_001699"; class_code "u"; tss_id "TSS1882";
NW_020465400.1	StringTie	exon	1225	1544	.	.	.	transcript_id "MSTRG.969.1"; gene_id "MSTRG.969"; exon_number "1";
NW_020465493.1	StringTie	transcript	58	1116	.	.	.	transcript_id "MSTRG.976.1"; gene_id "MSTRG.976"; xloc "XLOC_001709"; class_code "u"; tss_id "TSS1895";
NW_020465493.1	StringTie	exon	58	1116	.	.	.	transcript_id "MSTRG.976.1"; gene_id "MSTRG.976"; exon_number "1";
NW_020465641.1	StringTie	transcript	56	1523	.	.	.	transcript_id "MSTRG.981.1"; gene_id "MSTRG.981"; xloc "XLOC_001725"; class_code "u"; tss_id "TSS1911";
NW_020465641.1	StringTie	exon	56	1523	.	.	.	transcript_id "MSTRG.981.1"; gene_id "MSTRG.981"; exon_number "1";
NW_020465761.1	StringTie	transcript	630	957	.	.	.	transcript_id "MSTRG.994.1"; gene_id "MSTRG.994"; xloc "XLOC_001742"; class_code "u"; tss_id "TSS1929";
NW_020465761.1	StringTie	exon	630	957	.	.	.	transcript_id "MSTRG.994.1"; gene_id "MSTRG.994"; exon_number "1";
NW_020465926.1	StringTie	transcript	1	1478	.	.	.	transcript_id "MSTRG.1003.1"; gene_id "MSTRG.1003"; xloc "XLOC_001763"; class_code "u"; tss_id "TSS1951";
NW_020465926.1	StringTie	exon	1	1478	.	.	.	transcript_id "MSTRG.1003.1"; gene_id "MSTRG.1003"; exon_number "1";
NW_020465938.1	StringTie	transcript	585	812	.	.	.	transcript_id "MSTRG.1004.1"; gene_id "MSTRG.1004"; xloc "XLOC_001765"; class_code "u"; tss_id "TSS1953";
NW_020465938.1	StringTie	exon	585	812	.	.	.	transcript_id "MSTRG.1004.1"; gene_id "MSTRG.1004"; exon_number "1";
NW_020466012.1	StringTie	transcript	704	940	.	.	.	transcript_id "MSTRG.1007.1"; gene_id "MSTRG.1007"; xloc "XLOC_001773"; class_code "u"; tss_id "TSS1961";
NW_020466012.1	StringTie	exon	704	940	.	.	.	transcript_id "MSTRG.1007.1"; gene_id "MSTRG.1007"; exon_number "1";
NW_020466048.1	StringTie	transcript	278	997	.	.	.	transcript_id "MSTRG.1010.1"; gene_id "MSTRG.1010"; xloc "XLOC_001776"; class_code "u"; tss_id "TSS1965";
NW_020466048.1	StringTie	exon	278	997	.	.	.	transcript_id "MSTRG.1010.1"; gene_id "MSTRG.1010"; exon_number "1";
NW_020466146.1	StringTie	transcript	593	979	.	.	.	transcript_id "MSTRG.1017.1"; gene_id "MSTRG.1017"; xloc "XLOC_001787"; class_code "u"; tss_id "TSS1976";
NW_020466146.1	StringTie	exon	593	979	.	.	.	transcript_id "MSTRG.1017.1"; gene_id "MSTRG.1017"; exon_number "1";
NW_020466222.1	StringTie	transcript	23	1413	.	.	.	transcript_id "MSTRG.1028.1"; gene_id "MSTRG.1028"; xloc "XLOC_001801"; class_code "u"; tss_id "TSS1990";
NW_020466222.1	StringTie	exon	23	1413	.	.	.	transcript_id "MSTRG.1028.1"; gene_id "MSTRG.1028"; exon_number "1";
NW_020466230.1	StringTie	transcript	891	1148	.	.	.	transcript_id "MSTRG.1030.1"; gene_id "MSTRG.1030"; xloc "XLOC_001803"; class_code "u"; tss_id "TSS1992";
NW_020466230.1	StringTie	exon	891	1148	.	.	.	transcript_id "MSTRG.1030.1"; gene_id "MSTRG.1030"; exon_number "1";
NW_020466248.1	StringTie	transcript	1	1452	.	.	.	transcript_id "MSTRG.1032.1"; gene_id "MSTRG.1032"; xloc "XLOC_001806"; class_code "u"; tss_id "TSS1995";
NW_020466248.1	StringTie	exon	1	1452	.	.	.	transcript_id "MSTRG.1032.1"; gene_id "MSTRG.1032"; exon_number "1";
NW_020466261.1	StringTie	transcript	815	1474	.	.	.	transcript_id "MSTRG.1033.1"; gene_id "MSTRG.1033"; xloc "XLOC_001807"; class_code "u"; tss_id "TSS1996";
NW_020466261.1	StringTie	exon	815	1474	.	.	.	transcript_id "MSTRG.1033.1"; gene_id "MSTRG.1033"; exon_number "1";
NW_020466272.1	StringTie	transcript	153	364	.	.	.	transcript_id "MSTRG.1034.1"; gene_id "MSTRG.1034"; xloc "XLOC_001808"; class_code "u"; tss_id "TSS1997";
NW_020466272.1	StringTie	exon	153	364	.	.	.	transcript_id "MSTRG.1034.1"; gene_id "MSTRG.1034"; exon_number "1";
NW_020466335.1	StringTie	transcript	266	529	.	.	.	transcript_id "MSTRG.1037.1"; gene_id "MSTRG.1037"; xloc "XLOC_001816"; class_code "u"; tss_id "TSS2005";
NW_020466335.1	StringTie	exon	266	529	.	.	.	transcript_id "MSTRG.1037.1"; gene_id "MSTRG.1037"; exon_number "1";
NW_020466349.1	StringTie	transcript	742	966	.	.	.	transcript_id "MSTRG.1038.1"; gene_id "MSTRG.1038"; xloc "XLOC_001820"; class_code "u"; tss_id "TSS2009";
NW_020466349.1	StringTie	exon	742	966	.	.	.	transcript_id "MSTRG.1038.1"; gene_id "MSTRG.1038"; exon_number "1";
NW_020466390.1	StringTie	transcript	770	1090	.	.	.	transcript_id "MSTRG.1044.1"; gene_id "MSTRG.1044"; xloc "XLOC_001825"; class_code "u"; tss_id "TSS2014";
NW_020466390.1	StringTie	exon	770	1090	.	.	.	transcript_id "MSTRG.1044.1"; gene_id "MSTRG.1044"; exon_number "1";
NW_020466447.1	StringTie	transcript	2	329	.	.	.	transcript_id "MSTRG.1047.1"; gene_id "MSTRG.1047"; xloc "XLOC_001830"; class_code "u"; tss_id "TSS2019";
NW_020466447.1	StringTie	exon	2	329	.	.	.	transcript_id "MSTRG.1047.1"; gene_id "MSTRG.1047"; exon_number "1";
NW_020466514.1	StringTie	transcript	37	1456	.	.	.	transcript_id "MSTRG.1051.1"; gene_id "MSTRG.1051"; xloc "XLOC_001837"; class_code "u"; tss_id "TSS2026";
NW_020466514.1	StringTie	exon	37	1456	.	.	.	transcript_id "MSTRG.1051.1"; gene_id "MSTRG.1051"; exon_number "1";
NW_020466527.1	StringTie	transcript	869	1435	.	.	.	transcript_id "MSTRG.1055.1"; gene_id "MSTRG.1055"; xloc "XLOC_001841"; class_code "u"; tss_id "TSS2030";
NW_020466527.1	StringTie	exon	869	1435	.	.	.	transcript_id "MSTRG.1055.1"; gene_id "MSTRG.1055"; exon_number "1";
NW_020466533.1	StringTie	transcript	482	1439	.	.	.	transcript_id "MSTRG.1056.1"; gene_id "MSTRG.1056"; xloc "XLOC_001843"; class_code "u"; tss_id "TSS2032";
NW_020466533.1	StringTie	exon	482	1439	.	.	.	transcript_id "MSTRG.1056.1"; gene_id "MSTRG.1056"; exon_number "1";
NW_020466650.1	StringTie	transcript	273	630	.	.	.	transcript_id "MSTRG.1061.1"; gene_id "MSTRG.1061"; xloc "XLOC_001855"; class_code "u"; tss_id "TSS2045";
NW_020466650.1	StringTie	exon	273	630	.	.	.	transcript_id "MSTRG.1061.1"; gene_id "MSTRG.1061"; exon_number "1";
NW_020466679.1	StringTie	transcript	321	1144	.	.	.	transcript_id "MSTRG.1065.1"; gene_id "MSTRG.1065"; xloc "XLOC_001858"; class_code "u"; tss_id "TSS2048";
NW_020466679.1	StringTie	exon	321	1144	.	.	.	transcript_id "MSTRG.1065.1"; gene_id "MSTRG.1065"; exon_number "1";
NW_020466703.1	StringTie	transcript	104	1440	.	.	.	transcript_id "MSTRG.1066.1"; gene_id "MSTRG.1066"; xloc "XLOC_001860"; class_code "u"; tss_id "TSS2051";
NW_020466703.1	StringTie	exon	104	1440	.	.	.	transcript_id "MSTRG.1066.1"; gene_id "MSTRG.1066"; exon_number "1";
NW_020466754.1	StringTie	transcript	145	481	.	.	.	transcript_id "MSTRG.1069.1"; gene_id "MSTRG.1069"; xloc "XLOC_001864"; class_code "u"; tss_id "TSS2055";
NW_020466754.1	StringTie	exon	145	481	.	.	.	transcript_id "MSTRG.1069.1"; gene_id "MSTRG.1069"; exon_number "1";
NW_020467018.1	StringTie	transcript	13	1416	.	.	.	transcript_id "MSTRG.1089.1"; gene_id "MSTRG.1089"; xloc "XLOC_001897"; class_code "u"; tss_id "TSS2090";
NW_020467018.1	StringTie	exon	13	1416	.	.	.	transcript_id "MSTRG.1089.1"; gene_id "MSTRG.1089"; exon_number "1";
NW_020467095.1	StringTie	transcript	1036	1407	.	.	.	transcript_id "MSTRG.1094.1"; gene_id "MSTRG.1094"; xloc "XLOC_001906"; class_code "u"; tss_id "TSS2100";
NW_020467095.1	StringTie	exon	1036	1407	.	.	.	transcript_id "MSTRG.1094.1"; gene_id "MSTRG.1094"; exon_number "1";
NW_020467116.1	StringTie	transcript	1064	1353	.	.	.	transcript_id "MSTRG.1097.1"; gene_id "MSTRG.1097"; xloc "XLOC_001909"; class_code "u"; tss_id "TSS2103";
NW_020467116.1	StringTie	exon	1064	1353	.	.	.	transcript_id "MSTRG.1097.1"; gene_id "MSTRG.1097"; exon_number "1";
NW_020467152.1	StringTie	transcript	65	1397	.	.	.	transcript_id "MSTRG.1100.1"; gene_id "MSTRG.1100"; xloc "XLOC_001913"; class_code "u"; tss_id "TSS2107";
NW_020467152.1	StringTie	exon	65	1397	.	.	.	transcript_id "MSTRG.1100.1"; gene_id "MSTRG.1100"; exon_number "1";
NW_020467207.1	StringTie	transcript	600	811	.	.	.	transcript_id "MSTRG.1103.1"; gene_id "MSTRG.1103"; xloc "XLOC_001919"; class_code "u"; tss_id "TSS2113";
NW_020467207.1	StringTie	exon	600	811	.	.	.	transcript_id "MSTRG.1103.1"; gene_id "MSTRG.1103"; exon_number "1";
NW_020467574.1	StringTie	transcript	729	1025	.	.	.	transcript_id "MSTRG.1124.1"; gene_id "MSTRG.1124"; xloc "XLOC_001970"; class_code "u"; tss_id "TSS2168";
NW_020467574.1	StringTie	exon	729	1025	.	.	.	transcript_id "MSTRG.1124.1"; gene_id "MSTRG.1124"; exon_number "1";
NW_020467619.1	StringTie	transcript	29	1377	.	.	.	transcript_id "MSTRG.1127.1"; gene_id "MSTRG.1127"; xloc "XLOC_001975"; class_code "u"; tss_id "TSS2173";
NW_020467619.1	StringTie	exon	29	1377	.	.	.	transcript_id "MSTRG.1127.1"; gene_id "MSTRG.1127"; exon_number "1";
NW_020467682.1	StringTie	transcript	254	457	.	.	.	transcript_id "MSTRG.1128.1"; gene_id "MSTRG.1128"; xloc "XLOC_001977"; class_code "u"; tss_id "TSS2175";
NW_020467682.1	StringTie	exon	254	457	.	.	.	transcript_id "MSTRG.1128.1"; gene_id "MSTRG.1128"; exon_number "1";
NW_020467716.1	StringTie	transcript	107	904	.	.	.	transcript_id "MSTRG.1129.1"; gene_id "MSTRG.1129"; xloc "XLOC_001979"; class_code "u"; tss_id "TSS2177";
NW_020467716.1	StringTie	exon	107	904	.	.	.	transcript_id "MSTRG.1129.1"; gene_id "MSTRG.1129"; exon_number "1";
NW_020467731.1	StringTie	transcript	1	1369	.	.	.	transcript_id "MSTRG.1131.1"; gene_id "MSTRG.1131"; xloc "XLOC_001981"; class_code "u"; tss_id "TSS2179";
NW_020467731.1	StringTie	exon	1	1369	.	.	.	transcript_id "MSTRG.1131.1"; gene_id "MSTRG.1131"; exon_number "1";
NW_020467840.1	StringTie	transcript	45	532	.	.	.	transcript_id "MSTRG.1141.1"; gene_id "MSTRG.1141"; xloc "XLOC_001998"; class_code "u"; tss_id "TSS2197";
NW_020467840.1	StringTie	exon	45	532	.	.	.	transcript_id "MSTRG.1141.1"; gene_id "MSTRG.1141"; exon_number "1";
NW_020467899.1	StringTie	transcript	543	758	.	.	.	transcript_id "MSTRG.1146.1"; gene_id "MSTRG.1146"; xloc "XLOC_002003"; class_code "u"; tss_id "TSS2203";
NW_020467899.1	StringTie	exon	543	758	.	.	.	transcript_id "MSTRG.1146.1"; gene_id "MSTRG.1146"; exon_number "1";
NW_020467966.1	StringTie	transcript	1	1354	.	.	.	transcript_id "MSTRG.1151.1"; gene_id "MSTRG.1151"; xloc "XLOC_002009"; class_code "u"; tss_id "TSS2209";
NW_020467966.1	StringTie	exon	1	1354	.	.	.	transcript_id "MSTRG.1151.1"; gene_id "MSTRG.1151"; exon_number "1";
NW_020467996.1	StringTie	transcript	1	1334	.	.	.	transcript_id "MSTRG.1153.1"; gene_id "MSTRG.1153"; xloc "XLOC_002012"; class_code "u"; tss_id "TSS2212";
NW_020467996.1	StringTie	exon	1	1334	.	.	.	transcript_id "MSTRG.1153.1"; gene_id "MSTRG.1153"; exon_number "1";
NW_020468125.1	StringTie	transcript	9	1281	.	.	.	transcript_id "MSTRG.1160.1"; gene_id "MSTRG.1160"; xloc "XLOC_002026"; class_code "u"; tss_id "TSS2226";
NW_020468125.1	StringTie	exon	9	1281	.	.	.	transcript_id "MSTRG.1160.1"; gene_id "MSTRG.1160"; exon_number "1";
NW_020468224.1	StringTie	transcript	21	476	.	.	.	transcript_id "MSTRG.1168.1"; gene_id "MSTRG.1168"; xloc "XLOC_002040"; class_code "u"; tss_id "TSS2240";
NW_020468224.1	StringTie	exon	21	476	.	.	.	transcript_id "MSTRG.1168.1"; gene_id "MSTRG.1168"; exon_number "1";
NW_020468258.1	StringTie	transcript	8	579	.	.	.	transcript_id "MSTRG.1169.1"; gene_id "MSTRG.1169"; xloc "XLOC_002043"; class_code "u"; tss_id "TSS2243";
NW_020468258.1	StringTie	exon	8	579	.	.	.	transcript_id "MSTRG.1169.1"; gene_id "MSTRG.1169"; exon_number "1";
NW_020468471.1	StringTie	transcript	179	997	.	.	.	transcript_id "MSTRG.1183.1"; gene_id "MSTRG.1183"; xloc "XLOC_002071"; class_code "u"; tss_id "TSS2271";
NW_020468471.1	StringTie	exon	179	997	.	.	.	transcript_id "MSTRG.1183.1"; gene_id "MSTRG.1183"; exon_number "1";
NW_020468531.1	StringTie	transcript	38	943	.	.	.	transcript_id "MSTRG.1186.1"; gene_id "MSTRG.1186"; xloc "XLOC_002077"; class_code "u"; tss_id "TSS2277";
NW_020468531.1	StringTie	exon	38	943	.	.	.	transcript_id "MSTRG.1186.1"; gene_id "MSTRG.1186"; exon_number "1";
NW_020468631.1	StringTie	transcript	1	1255	.	.	.	transcript_id "MSTRG.1188.1"; gene_id "MSTRG.1188"; xloc "XLOC_002087"; class_code "u"; tss_id "TSS2287";
NW_020468631.1	StringTie	exon	1	1255	.	.	.	transcript_id "MSTRG.1188.1"; gene_id "MSTRG.1188"; exon_number "1";
NW_020468632.1	StringTie	transcript	3	624	.	.	.	transcript_id "MSTRG.1189.1"; gene_id "MSTRG.1189"; xloc "XLOC_002088"; class_code "u"; tss_id "TSS2288";
NW_020468632.1	StringTie	exon	3	624	.	.	.	transcript_id "MSTRG.1189.1"; gene_id "MSTRG.1189"; exon_number "1";
NW_020468641.1	StringTie	transcript	3	420	.	.	.	transcript_id "MSTRG.1190.1"; gene_id "MSTRG.1190"; xloc "XLOC_002089"; class_code "u"; tss_id "TSS2289";
NW_020468641.1	StringTie	exon	3	420	.	.	.	transcript_id "MSTRG.1190.1"; gene_id "MSTRG.1190"; exon_number "1";
NW_020468649.1	StringTie	transcript	1078	1292	.	.	.	transcript_id "MSTRG.1191.1"; gene_id "MSTRG.1191"; xloc "XLOC_002090"; class_code "u"; tss_id "TSS2290";
NW_020468649.1	StringTie	exon	1078	1292	.	.	.	transcript_id "MSTRG.1191.1"; gene_id "MSTRG.1191"; exon_number "1";
NW_020468680.1	StringTie	transcript	958	1308	.	.	.	transcript_id "MSTRG.1192.1"; gene_id "MSTRG.1192"; xloc "XLOC_002092"; class_code "u"; tss_id "TSS2292";
NW_020468680.1	StringTie	exon	958	1308	.	.	.	transcript_id "MSTRG.1192.1"; gene_id "MSTRG.1192"; exon_number "1";
NW_020468719.1	StringTie	transcript	1	277	.	.	.	transcript_id "MSTRG.1194.1"; gene_id "MSTRG.1194"; xloc "XLOC_002097"; class_code "u"; tss_id "TSS2298";
NW_020468719.1	StringTie	exon	1	277	.	.	.	transcript_id "MSTRG.1194.1"; gene_id "MSTRG.1194"; exon_number "1";
NW_020468763.1	StringTie	transcript	177	1108	.	.	.	transcript_id "MSTRG.1198.1"; gene_id "MSTRG.1198"; xloc "XLOC_002101"; class_code "u"; tss_id "TSS2302";
NW_020468763.1	StringTie	exon	177	1108	.	.	.	transcript_id "MSTRG.1198.1"; gene_id "MSTRG.1198"; exon_number "1";
NW_020468825.1	StringTie	transcript	542	985	.	.	.	transcript_id "MSTRG.1203.1"; gene_id "MSTRG.1203"; xloc "XLOC_002109"; class_code "u"; tss_id "TSS2310";
NW_020468825.1	StringTie	exon	542	985	.	.	.	transcript_id "MSTRG.1203.1"; gene_id "MSTRG.1203"; exon_number "1";
NW_020468838.1	StringTie	transcript	301	545	.	.	.	transcript_id "MSTRG.1204.1"; gene_id "MSTRG.1204"; xloc "XLOC_002111"; class_code "u"; tss_id "TSS2312";
NW_020468838.1	StringTie	exon	301	545	.	.	.	transcript_id "MSTRG.1204.1"; gene_id "MSTRG.1204"; exon_number "1";
NW_020468975.1	StringTie	transcript	475	1282	.	.	.	transcript_id "MSTRG.1209.1"; gene_id "MSTRG.1209"; xloc "XLOC_002122"; class_code "u"; tss_id "TSS2323";
NW_020468975.1	StringTie	exon	475	1282	.	.	.	transcript_id "MSTRG.1209.1"; gene_id "MSTRG.1209"; exon_number "1";
NW_020468977.1	StringTie	transcript	137	1282	.	.	.	transcript_id "MSTRG.1210.1"; gene_id "MSTRG.1210"; xloc "XLOC_002124"; class_code "u"; tss_id "TSS2325";
NW_020468977.1	StringTie	exon	137	1282	.	.	.	transcript_id "MSTRG.1210.1"; gene_id "MSTRG.1210"; exon_number "1";
NW_020469021.1	StringTie	transcript	693	1077	.	.	.	transcript_id "MSTRG.1215.1"; gene_id "MSTRG.1215"; xloc "XLOC_002130"; class_code "u"; tss_id "TSS2331";
NW_020469021.1	StringTie	exon	693	1077	.	.	.	transcript_id "MSTRG.1215.1"; gene_id "MSTRG.1215"; exon_number "1";
NW_020469023.1	StringTie	transcript	136	649	.	.	.	transcript_id "MSTRG.1217.1"; gene_id "MSTRG.1217"; xloc "XLOC_002131"; class_code "u"; tss_id "TSS2332";
NW_020469023.1	StringTie	exon	136	649	.	.	.	transcript_id "MSTRG.1217.1"; gene_id "MSTRG.1217"; exon_number "1";
NW_020469138.1	StringTie	transcript	933	1269	.	.	.	transcript_id "MSTRG.1222.1"; gene_id "MSTRG.1222"; xloc "XLOC_002139"; class_code "u"; tss_id "TSS2340";
NW_020469138.1	StringTie	exon	933	1269	.	.	.	transcript_id "MSTRG.1222.1"; gene_id "MSTRG.1222"; exon_number "1";
NW_020469147.1	StringTie	transcript	18	244	.	.	.	transcript_id "MSTRG.1223.1"; gene_id "MSTRG.1223"; xloc "XLOC_002141"; class_code "u"; tss_id "TSS2342";
NW_020469147.1	StringTie	exon	18	244	.	.	.	transcript_id "MSTRG.1223.1"; gene_id "MSTRG.1223"; exon_number "1";
NW_020469177.1	StringTie	transcript	648	1258	.	.	.	transcript_id "MSTRG.1227.1"; gene_id "MSTRG.1227"; xloc "XLOC_002146"; class_code "u"; tss_id "TSS2348";
NW_020469177.1	StringTie	exon	648	1258	.	.	.	transcript_id "MSTRG.1227.1"; gene_id "MSTRG.1227"; exon_number "1";
NW_020469310.1	StringTie	transcript	1	1239	.	.	.	transcript_id "MSTRG.1234.1"; gene_id "MSTRG.1234"; xloc "XLOC_002159"; class_code "u"; tss_id "TSS2361";
NW_020469310.1	StringTie	exon	1	1239	.	.	.	transcript_id "MSTRG.1234.1"; gene_id "MSTRG.1234"; exon_number "1";
NW_020469406.1	StringTie	transcript	711	921	.	.	.	transcript_id "MSTRG.1236.1"; gene_id "MSTRG.1236"; xloc "XLOC_002167"; class_code "u"; tss_id "TSS2369";
NW_020469406.1	StringTie	exon	711	921	.	.	.	transcript_id "MSTRG.1236.1"; gene_id "MSTRG.1236"; exon_number "1";
NW_020469509.1	StringTie	transcript	1	200	.	.	.	transcript_id "MSTRG.1239.1"; gene_id "MSTRG.1239"; xloc "XLOC_002174"; class_code "u"; tss_id "TSS2376";
NW_020469509.1	StringTie	exon	1	200	.	.	.	transcript_id "MSTRG.1239.1"; gene_id "MSTRG.1239"; exon_number "1";
NW_020469512.1	StringTie	transcript	882	1200	.	.	.	transcript_id "MSTRG.1240.1"; gene_id "MSTRG.1240"; xloc "XLOC_002175"; class_code "u"; tss_id "TSS2377";
NW_020469512.1	StringTie	exon	882	1200	.	.	.	transcript_id "MSTRG.1240.1"; gene_id "MSTRG.1240"; exon_number "1";
NW_020469515.1	StringTie	transcript	3	1257	.	.	.	transcript_id "MSTRG.1241.1"; gene_id "MSTRG.1241"; xloc "XLOC_002176"; class_code "u"; tss_id "TSS2378";
NW_020469515.1	StringTie	exon	3	1257	.	.	.	transcript_id "MSTRG.1241.1"; gene_id "MSTRG.1241"; exon_number "1";
NW_020469595.1	StringTie	transcript	601	1135	.	.	.	transcript_id "MSTRG.1245.1"; gene_id "MSTRG.1245"; xloc "XLOC_002184"; class_code "u"; tss_id "TSS2387";
NW_020469595.1	StringTie	exon	601	1135	.	.	.	transcript_id "MSTRG.1245.1"; gene_id "MSTRG.1245"; exon_number "1";
NW_020469768.1	StringTie	transcript	444	653	.	-	.	transcript_id "MSTRG.1251.1"; gene_id "MSTRG.1251"; gene_name "LOC113006072"; xloc "XLOC_002203"; cmp_ref "XM_026142009.1"; class_code "p"; tss_id "TSS2406";
NW_020469768.1	StringTie	exon	444	653	.	-	.	transcript_id "MSTRG.1251.1"; gene_id "MSTRG.1251"; exon_number "1";
NW_020469846.1	StringTie	transcript	261	492	.	.	.	transcript_id "MSTRG.1255.1"; gene_id "MSTRG.1255"; xloc "XLOC_002216"; class_code "u"; tss_id "TSS2419";
NW_020469846.1	StringTie	exon	261	492	.	.	.	transcript_id "MSTRG.1255.1"; gene_id "MSTRG.1255"; exon_number "1";
NW_020469874.1	StringTie	transcript	9	1234	.	.	.	transcript_id "MSTRG.1257.1"; gene_id "MSTRG.1257"; xloc "XLOC_002218"; class_code "u"; tss_id "TSS2421";
NW_020469874.1	StringTie	exon	9	1234	.	.	.	transcript_id "MSTRG.1257.1"; gene_id "MSTRG.1257"; exon_number "1";
NW_020469896.1	StringTie	transcript	247	819	.	.	.	transcript_id "MSTRG.1261.1"; gene_id "MSTRG.1261"; xloc "XLOC_002222"; class_code "u"; tss_id "TSS2425";
NW_020469896.1	StringTie	exon	247	819	.	.	.	transcript_id "MSTRG.1261.1"; gene_id "MSTRG.1261"; exon_number "1";
NW_020469936.1	StringTie	transcript	1	1124	.	.	.	transcript_id "MSTRG.1263.1"; gene_id "MSTRG.1263"; xloc "XLOC_002226"; class_code "u"; tss_id "TSS2429";
NW_020469936.1	StringTie	exon	1	1124	.	.	.	transcript_id "MSTRG.1263.1"; gene_id "MSTRG.1263"; exon_number "1";
NW_020469949.1	StringTie	transcript	1	1190	.	.	.	transcript_id "MSTRG.1264.1"; gene_id "MSTRG.1264"; xloc "XLOC_002227"; class_code "u"; tss_id "TSS2430";
NW_020469949.1	StringTie	exon	1	1190	.	.	.	transcript_id "MSTRG.1264.1"; gene_id "MSTRG.1264"; exon_number "1";
NW_020469996.1	StringTie	transcript	504	793	.	.	.	transcript_id "MSTRG.1267.1"; gene_id "MSTRG.1267"; xloc "XLOC_002231"; class_code "u"; tss_id "TSS2435";
NW_020469996.1	StringTie	exon	504	793	.	.	.	transcript_id "MSTRG.1267.1"; gene_id "MSTRG.1267"; exon_number "1";
NW_020470021.1	StringTie	transcript	40	417	.	.	.	transcript_id "MSTRG.1269.1"; gene_id "MSTRG.1269"; xloc "XLOC_002234"; class_code "u"; tss_id "TSS2438";
NW_020470021.1	StringTie	exon	40	417	.	.	.	transcript_id "MSTRG.1269.1"; gene_id "MSTRG.1269"; exon_number "1";
NW_020470051.1	StringTie	transcript	212	414	.	.	.	transcript_id "MSTRG.1270.1"; gene_id "MSTRG.1270"; xloc "XLOC_002235"; class_code "u"; tss_id "TSS2439";
NW_020470051.1	StringTie	exon	212	414	.	.	.	transcript_id "MSTRG.1270.1"; gene_id "MSTRG.1270"; exon_number "1";
NW_020470125.1	StringTie	transcript	728	1198	.	.	.	transcript_id "MSTRG.1273.1"; gene_id "MSTRG.1273"; gene_name "LOC113006094"; xloc "XLOC_002241"; cmp_ref "XM_026142031.1"; class_code "p"; tss_id "TSS2445";
NW_020470125.1	StringTie	exon	728	1198	.	.	.	transcript_id "MSTRG.1273.1"; gene_id "MSTRG.1273"; exon_number "1";
NW_020470237.1	StringTie	transcript	231	1174	.	.	.	transcript_id "MSTRG.1279.1"; gene_id "MSTRG.1279"; xloc "XLOC_002255"; class_code "u"; tss_id "TSS2459";
NW_020470237.1	StringTie	exon	231	1174	.	.	.	transcript_id "MSTRG.1279.1"; gene_id "MSTRG.1279"; exon_number "1";
NW_020470324.1	StringTie	transcript	1	311	.	-	.	transcript_id "MSTRG.1283.1"; gene_id "MSTRG.1283"; gene_name "LOC113006106"; xloc "XLOC_002260"; cmp_ref "XM_026142040.1"; class_code "p"; tss_id "TSS2464";
NW_020470324.1	StringTie	exon	1	311	.	-	.	transcript_id "MSTRG.1283.1"; gene_id "MSTRG.1283"; exon_number "1";
NW_020470331.1	StringTie	transcript	124	346	.	.	.	transcript_id "MSTRG.1282.1"; gene_id "MSTRG.1282"; xloc "XLOC_002262"; class_code "u"; tss_id "TSS2466";
NW_020470331.1	StringTie	exon	124	346	.	.	.	transcript_id "MSTRG.1282.1"; gene_id "MSTRG.1282"; exon_number "1";
NW_020470350.1	StringTie	transcript	57	858	.	.	.	transcript_id "MSTRG.1286.1"; gene_id "MSTRG.1286"; xloc "XLOC_002264"; class_code "u"; tss_id "TSS2468";
NW_020470350.1	StringTie	exon	57	858	.	.	.	transcript_id "MSTRG.1286.1"; gene_id "MSTRG.1286"; exon_number "1";
NW_020470648.1	StringTie	transcript	1	1183	.	.	.	transcript_id "MSTRG.1302.1"; gene_id "MSTRG.1302"; xloc "XLOC_002291"; class_code "u"; tss_id "TSS2495";
NW_020470648.1	StringTie	exon	1	1183	.	.	.	transcript_id "MSTRG.1302.1"; gene_id "MSTRG.1302"; exon_number "1";
NW_020470664.1	StringTie	transcript	214	669	.	.	.	transcript_id "MSTRG.1303.1"; gene_id "MSTRG.1303"; xloc "XLOC_002294"; class_code "u"; tss_id "TSS2498";
NW_020470664.1	StringTie	exon	214	669	.	.	.	transcript_id "MSTRG.1303.1"; gene_id "MSTRG.1303"; exon_number "1";
NW_020470688.1	StringTie	transcript	13	646	.	.	.	transcript_id "MSTRG.1307.1"; gene_id "MSTRG.1307"; xloc "XLOC_002298"; class_code "u"; tss_id "TSS2502";
NW_020470688.1	StringTie	exon	13	646	.	.	.	transcript_id "MSTRG.1307.1"; gene_id "MSTRG.1307"; exon_number "1";
NW_020470852.1	StringTie	transcript	436	1179	.	.	.	transcript_id "MSTRG.1312.1"; gene_id "MSTRG.1312"; xloc "XLOC_002307"; class_code "u"; tss_id "TSS2512";
NW_020470852.1	StringTie	exon	436	1179	.	.	.	transcript_id "MSTRG.1312.1"; gene_id "MSTRG.1312"; exon_number "1";
NW_020470936.1	StringTie	transcript	841	1093	.	.	.	transcript_id "MSTRG.1316.1"; gene_id "MSTRG.1316"; xloc "XLOC_002313"; class_code "u"; tss_id "TSS2518";
NW_020470936.1	StringTie	exon	841	1093	.	.	.	transcript_id "MSTRG.1316.1"; gene_id "MSTRG.1316"; exon_number "1";
NW_020471146.1	StringTie	transcript	6	1168	.	.	.	transcript_id "MSTRG.1322.1"; gene_id "MSTRG.1322"; xloc "XLOC_002327"; class_code "u"; tss_id "TSS2532";
NW_020471146.1	StringTie	exon	6	1168	.	.	.	transcript_id "MSTRG.1322.1"; gene_id "MSTRG.1322"; exon_number "1";
NW_020471177.1	StringTie	transcript	199	1165	.	.	.	transcript_id "MSTRG.1323.1"; gene_id "MSTRG.1323"; xloc "XLOC_002328"; class_code "u"; tss_id "TSS2533";
NW_020471177.1	StringTie	exon	199	1165	.	.	.	transcript_id "MSTRG.1323.1"; gene_id "MSTRG.1323"; exon_number "1";
NW_020471342.1	StringTie	transcript	534	739	.	.	.	transcript_id "MSTRG.1325.1"; gene_id "MSTRG.1325"; xloc "XLOC_002339"; class_code "u"; tss_id "TSS2544";
NW_020471342.1	StringTie	exon	534	739	.	.	.	transcript_id "MSTRG.1325.1"; gene_id "MSTRG.1325"; exon_number "1";
NW_020471453.1	StringTie	transcript	1	1152	.	.	.	transcript_id "MSTRG.1331.1"; gene_id "MSTRG.1331"; xloc "XLOC_002351"; class_code "u"; tss_id "TSS2556";
NW_020471453.1	StringTie	exon	1	1152	.	.	.	transcript_id "MSTRG.1331.1"; gene_id "MSTRG.1331"; exon_number "1";
NW_020471518.1	StringTie	transcript	224	563	.	.	.	transcript_id "MSTRG.1332.1"; gene_id "MSTRG.1332"; xloc "XLOC_002354"; class_code "u"; tss_id "TSS2559";
NW_020471518.1	StringTie	exon	224	563	.	.	.	transcript_id "MSTRG.1332.1"; gene_id "MSTRG.1332"; exon_number "1";
NW_020471581.1	StringTie	transcript	80	320	.	.	.	transcript_id "MSTRG.1334.1"; gene_id "MSTRG.1334"; xloc "XLOC_002359"; class_code "u"; tss_id "TSS2564";
NW_020471581.1	StringTie	exon	80	320	.	.	.	transcript_id "MSTRG.1334.1"; gene_id "MSTRG.1334"; exon_number "1";
NW_020471604.1	StringTie	transcript	231	445	.	.	.	transcript_id "MSTRG.1336.1"; gene_id "MSTRG.1336"; xloc "XLOC_002362"; class_code "u"; tss_id "TSS2567";
NW_020471604.1	StringTie	exon	231	445	.	.	.	transcript_id "MSTRG.1336.1"; gene_id "MSTRG.1336"; exon_number "1";
NW_020471793.1	StringTie	transcript	14	1084	.	.	.	transcript_id "MSTRG.1341.1"; gene_id "MSTRG.1341"; xloc "XLOC_002372"; class_code "u"; tss_id "TSS2577";
NW_020471793.1	StringTie	exon	14	1084	.	.	.	transcript_id "MSTRG.1341.1"; gene_id "MSTRG.1341"; exon_number "1";
NW_020471962.1	StringTie	transcript	296	553	.	.	.	transcript_id "MSTRG.1347.1"; gene_id "MSTRG.1347"; xloc "XLOC_002387"; class_code "u"; tss_id "TSS2592";
NW_020471962.1	StringTie	exon	296	553	.	.	.	transcript_id "MSTRG.1347.1"; gene_id "MSTRG.1347"; exon_number "1";
NW_020472027.1	StringTie	transcript	580	1129	.	.	.	transcript_id "MSTRG.1351.1"; gene_id "MSTRG.1351"; xloc "XLOC_002390"; class_code "u"; tss_id "TSS2595";
NW_020472027.1	StringTie	exon	580	1129	.	.	.	transcript_id "MSTRG.1351.1"; gene_id "MSTRG.1351"; exon_number "1";
NW_020472128.1	StringTie	transcript	4	580	.	.	.	transcript_id "MSTRG.1355.1"; gene_id "MSTRG.1355"; xloc "XLOC_002397"; class_code "u"; tss_id "TSS2602";
NW_020472128.1	StringTie	exon	4	580	.	.	.	transcript_id "MSTRG.1355.1"; gene_id "MSTRG.1355"; exon_number "1";
NW_020472255.1	StringTie	transcript	453	856	.	.	.	transcript_id "MSTRG.1361.1"; gene_id "MSTRG.1361"; xloc "XLOC_002409"; class_code "u"; tss_id "TSS2614";
NW_020472255.1	StringTie	exon	453	856	.	.	.	transcript_id "MSTRG.1361.1"; gene_id "MSTRG.1361"; exon_number "1";
NW_020472267.1	StringTie	transcript	47	797	.	.	.	transcript_id "MSTRG.1362.1"; gene_id "MSTRG.1362"; xloc "XLOC_002410"; class_code "u"; tss_id "TSS2615";
NW_020472267.1	StringTie	exon	47	797	.	.	.	transcript_id "MSTRG.1362.1"; gene_id "MSTRG.1362"; exon_number "1";
NW_020472305.1	StringTie	transcript	341	699	.	.	.	transcript_id "MSTRG.1363.1"; gene_id "MSTRG.1363"; xloc "XLOC_002414"; class_code "u"; tss_id "TSS2619";
NW_020472305.1	StringTie	exon	341	699	.	.	.	transcript_id "MSTRG.1363.1"; gene_id "MSTRG.1363"; exon_number "1";
NW_020472334.1	StringTie	transcript	615	1112	.	.	.	transcript_id "MSTRG.1365.1"; gene_id "MSTRG.1365"; xloc "XLOC_002416"; class_code "u"; tss_id "TSS2621";
NW_020472334.1	StringTie	exon	615	1112	.	.	.	transcript_id "MSTRG.1365.1"; gene_id "MSTRG.1365"; exon_number "1";
NW_020472425.1	StringTie	transcript	167	576	.	.	.	transcript_id "MSTRG.1368.1"; gene_id "MSTRG.1368"; xloc "XLOC_002421"; class_code "u"; tss_id "TSS2626";
NW_020472425.1	StringTie	exon	167	576	.	.	.	transcript_id "MSTRG.1368.1"; gene_id "MSTRG.1368"; exon_number "1";
NW_020472440.1	StringTie	transcript	149	1106	.	.	.	transcript_id "MSTRG.1369.1"; gene_id "MSTRG.1369"; xloc "XLOC_002422"; class_code "u"; tss_id "TSS2627";
NW_020472440.1	StringTie	exon	149	1106	.	.	.	transcript_id "MSTRG.1369.1"; gene_id "MSTRG.1369"; exon_number "1";
NW_020472632.1	StringTie	transcript	336	718	.	.	.	transcript_id "MSTRG.1377.1"; gene_id "MSTRG.1377"; xloc "XLOC_002437"; class_code "u"; tss_id "TSS2642";
NW_020472632.1	StringTie	exon	336	718	.	.	.	transcript_id "MSTRG.1377.1"; gene_id "MSTRG.1377"; exon_number "1";
NW_020472881.1	StringTie	transcript	17	859	.	.	.	transcript_id "MSTRG.1389.1"; gene_id "MSTRG.1389"; xloc "XLOC_002454"; class_code "u"; tss_id "TSS2659";
NW_020472881.1	StringTie	exon	17	859	.	.	.	transcript_id "MSTRG.1389.1"; gene_id "MSTRG.1389"; exon_number "1";
NW_020473015.1	StringTie	transcript	12	244	.	.	.	transcript_id "MSTRG.1394.1"; gene_id "MSTRG.1394"; xloc "XLOC_002462"; class_code "u"; tss_id "TSS2667";
NW_020473015.1	StringTie	exon	12	244	.	.	.	transcript_id "MSTRG.1394.1"; gene_id "MSTRG.1394"; exon_number "1";
NW_020473182.1	StringTie	transcript	126	698	.	.	.	transcript_id "MSTRG.1397.1"; gene_id "MSTRG.1397"; xloc "XLOC_002467"; class_code "u"; tss_id "TSS2672";
NW_020473182.1	StringTie	exon	126	698	.	.	.	transcript_id "MSTRG.1397.1"; gene_id "MSTRG.1397"; exon_number "1";
NW_020473220.1	StringTie	transcript	90	563	.	.	.	transcript_id "MSTRG.1399.1"; gene_id "MSTRG.1399"; xloc "XLOC_002468"; class_code "u"; tss_id "TSS2673";
NW_020473220.1	StringTie	exon	90	563	.	.	.	transcript_id "MSTRG.1399.1"; gene_id "MSTRG.1399"; exon_number "1";
NW_020473235.1	StringTie	transcript	39	927	.	.	.	transcript_id "MSTRG.1402.1"; gene_id "MSTRG.1402"; xloc "XLOC_002471"; class_code "u"; tss_id "TSS2676";
NW_020473235.1	StringTie	exon	39	927	.	.	.	transcript_id "MSTRG.1402.1"; gene_id "MSTRG.1402"; exon_number "1";
NW_020473256.1	StringTie	transcript	128	571	.	.	.	transcript_id "MSTRG.1403.1"; gene_id "MSTRG.1403"; xloc "XLOC_002472"; class_code "u"; tss_id "TSS2677";
NW_020473256.1	StringTie	exon	128	571	.	.	.	transcript_id "MSTRG.1403.1"; gene_id "MSTRG.1403"; exon_number "1";
NW_020473256.1	StringTie	transcript	776	1070	.	.	.	transcript_id "MSTRG.1404.1"; gene_id "MSTRG.1404"; xloc "XLOC_002473"; class_code "u"; tss_id "TSS2678";
NW_020473256.1	StringTie	exon	776	1070	.	.	.	transcript_id "MSTRG.1404.1"; gene_id "MSTRG.1404"; exon_number "1";
NW_020473335.1	StringTie	transcript	2	1053	.	.	.	transcript_id "MSTRG.1408.1"; gene_id "MSTRG.1408"; xloc "XLOC_002481"; class_code "u"; tss_id "TSS2686";
NW_020473335.1	StringTie	exon	2	1053	.	.	.	transcript_id "MSTRG.1408.1"; gene_id "MSTRG.1408"; exon_number "1";
NW_020473384.1	StringTie	transcript	1	1063	.	.	.	transcript_id "MSTRG.1410.1"; gene_id "MSTRG.1410"; xloc "XLOC_002486"; class_code "u"; tss_id "TSS2691";
NW_020473384.1	StringTie	exon	1	1063	.	.	.	transcript_id "MSTRG.1410.1"; gene_id "MSTRG.1410"; exon_number "1";
NW_020473387.1	StringTie	transcript	84	597	.	.	.	transcript_id "MSTRG.1411.1"; gene_id "MSTRG.1411"; xloc "XLOC_002487"; class_code "u"; tss_id "TSS2692";
NW_020473387.1	StringTie	exon	84	597	.	.	.	transcript_id "MSTRG.1411.1"; gene_id "MSTRG.1411"; exon_number "1";
NW_020473389.1	StringTie	transcript	2	1035	.	.	.	transcript_id "MSTRG.1412.1"; gene_id "MSTRG.1412"; xloc "XLOC_002488"; class_code "u"; tss_id "TSS2693";
NW_020473389.1	StringTie	exon	2	1035	.	.	.	transcript_id "MSTRG.1412.1"; gene_id "MSTRG.1412"; exon_number "1";
NW_020473408.1	StringTie	transcript	284	830	.	.	.	transcript_id "MSTRG.1413.1"; gene_id "MSTRG.1413"; xloc "XLOC_002489"; class_code "u"; tss_id "TSS2694";
NW_020473408.1	StringTie	exon	284	830	.	.	.	transcript_id "MSTRG.1413.1"; gene_id "MSTRG.1413"; exon_number "1";
NW_020473436.1	StringTie	transcript	721	1041	.	.	.	transcript_id "MSTRG.1416.1"; gene_id "MSTRG.1416"; xloc "XLOC_002492"; class_code "u"; tss_id "TSS2697";
NW_020473436.1	StringTie	exon	721	1041	.	.	.	transcript_id "MSTRG.1416.1"; gene_id "MSTRG.1416"; exon_number "1";
NW_020473438.1	StringTie	transcript	1	376	.	.	.	transcript_id "MSTRG.1417.1"; gene_id "MSTRG.1417"; xloc "XLOC_002493"; class_code "u"; tss_id "TSS2698";
NW_020473438.1	StringTie	exon	1	376	.	.	.	transcript_id "MSTRG.1417.1"; gene_id "MSTRG.1417"; exon_number "1";
NW_020473438.1	StringTie	transcript	782	1037	.	.	.	transcript_id "MSTRG.1418.1"; gene_id "MSTRG.1418"; xloc "XLOC_002494"; class_code "u"; tss_id "TSS2699";
NW_020473438.1	StringTie	exon	782	1037	.	.	.	transcript_id "MSTRG.1418.1"; gene_id "MSTRG.1418"; exon_number "1";
NW_020473450.1	StringTie	transcript	826	1053	.	.	.	transcript_id "MSTRG.1419.1"; gene_id "MSTRG.1419"; xloc "XLOC_002496"; class_code "u"; tss_id "TSS2701";
NW_020473450.1	StringTie	exon	826	1053	.	.	.	transcript_id "MSTRG.1419.1"; gene_id "MSTRG.1419"; exon_number "1";
NW_020473646.1	StringTie	transcript	722	999	.	.	.	transcript_id "MSTRG.1426.1"; gene_id "MSTRG.1426"; xloc "XLOC_002506"; class_code "u"; tss_id "TSS2712";
NW_020473646.1	StringTie	exon	722	999	.	.	.	transcript_id "MSTRG.1426.1"; gene_id "MSTRG.1426"; exon_number "1";
NW_020473719.1	StringTie	transcript	6	350	.	.	.	transcript_id "MSTRG.1427.1"; gene_id "MSTRG.1427"; xloc "XLOC_002511"; class_code "u"; tss_id "TSS2717";
NW_020473719.1	StringTie	exon	6	350	.	.	.	transcript_id "MSTRG.1427.1"; gene_id "MSTRG.1427"; exon_number "1";
NW_020473820.1	StringTie	transcript	36	1001	.	.	.	transcript_id "MSTRG.1430.1"; gene_id "MSTRG.1430"; xloc "XLOC_002518"; class_code "u"; tss_id "TSS2724";
NW_020473820.1	StringTie	exon	36	1001	.	.	.	transcript_id "MSTRG.1430.1"; gene_id "MSTRG.1430"; exon_number "1";
NW_020473854.1	StringTie	transcript	569	1043	.	.	.	transcript_id "MSTRG.1434.1"; gene_id "MSTRG.1434"; gene_name "LOC113006263"; xloc "XLOC_002524"; cmp_ref "XM_026142195.1"; class_code "p"; tss_id "TSS2730";
NW_020473854.1	StringTie	exon	569	1043	.	.	.	transcript_id "MSTRG.1434.1"; gene_id "MSTRG.1434"; exon_number "1";
NW_020473886.1	StringTie	transcript	146	432	.	.	.	transcript_id "MSTRG.1437.1"; gene_id "MSTRG.1437"; xloc "XLOC_002527"; class_code "u"; tss_id "TSS2733";
NW_020473886.1	StringTie	exon	146	432	.	.	.	transcript_id "MSTRG.1437.1"; gene_id "MSTRG.1437"; exon_number "1";
NW_020474129.1	StringTie	transcript	384	1030	.	.	.	transcript_id "MSTRG.1446.1"; gene_id "MSTRG.1446"; xloc "XLOC_002539"; class_code "u"; tss_id "TSS2745";
NW_020474129.1	StringTie	exon	384	1030	.	.	.	transcript_id "MSTRG.1446.1"; gene_id "MSTRG.1446"; exon_number "1";
NW_020474244.1	StringTie	transcript	1	326	.	.	.	transcript_id "MSTRG.1449.1"; gene_id "MSTRG.1449"; xloc "XLOC_002547"; class_code "u"; tss_id "TSS2753";
NW_020474244.1	StringTie	exon	1	326	.	.	.	transcript_id "MSTRG.1449.1"; gene_id "MSTRG.1449"; exon_number "1";
NW_020474431.1	StringTie	transcript	52	1000	.	.	.	transcript_id "MSTRG.1451.1"; gene_id "MSTRG.1451"; xloc "XLOC_002557"; class_code "u"; tss_id "TSS2763";
NW_020474431.1	StringTie	exon	52	1000	.	.	.	transcript_id "MSTRG.1451.1"; gene_id "MSTRG.1451"; exon_number "1";
NW_020474436.1	StringTie	transcript	373	1005	.	.	.	transcript_id "MSTRG.1452.1"; gene_id "MSTRG.1452"; xloc "XLOC_002558"; class_code "u"; tss_id "TSS2764";
NW_020474436.1	StringTie	exon	373	1005	.	.	.	transcript_id "MSTRG.1452.1"; gene_id "MSTRG.1452"; exon_number "1";
NW_020474509.1	StringTie	transcript	80	1008	.	.	.	transcript_id "MSTRG.1457.1"; gene_id "MSTRG.1457"; xloc "XLOC_002565"; class_code "u"; tss_id "TSS2772";
NW_020474509.1	StringTie	exon	80	1008	.	.	.	transcript_id "MSTRG.1457.1"; gene_id "MSTRG.1457"; exon_number "1";
NW_020474634.1	StringTie	transcript	216	807	.	.	.	transcript_id "MSTRG.1460.1"; gene_id "MSTRG.1460"; xloc "XLOC_002574"; class_code "u"; tss_id "TSS2781";
NW_020474634.1	StringTie	exon	216	807	.	.	.	transcript_id "MSTRG.1460.1"; gene_id "MSTRG.1460"; exon_number "1";
NW_020474657.1	StringTie	transcript	656	1001	.	.	.	transcript_id "MSTRG.1465.1"; gene_id "MSTRG.1465"; xloc "XLOC_002576"; class_code "u"; tss_id "TSS2783";
NW_020474657.1	StringTie	exon	656	1001	.	.	.	transcript_id "MSTRG.1465.1"; gene_id "MSTRG.1465"; exon_number "1";
NW_020474822.1	StringTie	transcript	1	1000	.	.	.	transcript_id "MSTRG.1472.1"; gene_id "MSTRG.1472"; xloc "XLOC_002589"; class_code "u"; tss_id "TSS2797";
NW_020474822.1	StringTie	exon	1	1000	.	.	.	transcript_id "MSTRG.1472.1"; gene_id "MSTRG.1472"; exon_number "1";
NW_020475074.1	StringTie	transcript	252	579	.	-	.	transcript_id "MSTRG.1482.1"; gene_id "MSTRG.1482"; gene_name "LOC113006315"; xloc "XLOC_002601"; cmp_ref "XM_026142237.1"; class_code "p"; tss_id "TSS2809";
NW_020475074.1	StringTie	exon	252	579	.	-	.	transcript_id "MSTRG.1482.1"; gene_id "MSTRG.1482"; exon_number "1";
NW_020475178.1	StringTie	transcript	340	782	.	.	.	transcript_id "MSTRG.1489.1"; gene_id "MSTRG.1489"; xloc "XLOC_002610"; class_code "u"; tss_id "TSS2818";
NW_020475178.1	StringTie	exon	340	782	.	.	.	transcript_id "MSTRG.1489.1"; gene_id "MSTRG.1489"; exon_number "1";
NW_020475313.1	StringTie	transcript	1	858	.	.	.	transcript_id "MSTRG.1492.1"; gene_id "MSTRG.1492"; xloc "XLOC_002616"; class_code "u"; tss_id "TSS2824";
NW_020475313.1	StringTie	exon	1	858	.	.	.	transcript_id "MSTRG.1492.1"; gene_id "MSTRG.1492"; exon_number "1";
NW_020475340.1	StringTie	transcript	558	979	.	.	.	transcript_id "MSTRG.1493.1"; gene_id "MSTRG.1493"; xloc "XLOC_002617"; class_code "u"; tss_id "TSS2825";
NW_020475340.1	StringTie	exon	558	979	.	.	.	transcript_id "MSTRG.1493.1"; gene_id "MSTRG.1493"; exon_number "1";
NW_020475348.1	StringTie	transcript	238	977	.	.	.	transcript_id "MSTRG.1494.1"; gene_id "MSTRG.1494"; xloc "XLOC_002618"; class_code "u"; tss_id "TSS2826";
NW_020475348.1	StringTie	exon	238	977	.	.	.	transcript_id "MSTRG.1494.1"; gene_id "MSTRG.1494"; exon_number "1";
NW_020475441.1	StringTie	transcript	386	976	.	.	.	transcript_id "MSTRG.1495.1"; gene_id "MSTRG.1495"; xloc "XLOC_002619"; class_code "u"; tss_id "TSS2827";
NW_020475441.1	StringTie	exon	386	976	.	.	.	transcript_id "MSTRG.1495.1"; gene_id "MSTRG.1495"; exon_number "1";
NW_020475514.1	StringTie	transcript	55	790	.	.	.	transcript_id "MSTRG.1499.1"; gene_id "MSTRG.1499"; xloc "XLOC_002625"; class_code "u"; tss_id "TSS2833";
NW_020475514.1	StringTie	exon	55	790	.	.	.	transcript_id "MSTRG.1499.1"; gene_id "MSTRG.1499"; exon_number "1";
NW_020475556.1	StringTie	transcript	82	909	.	.	.	transcript_id "MSTRG.1502.1"; gene_id "MSTRG.1502"; xloc "XLOC_002628"; class_code "u"; tss_id "TSS2836";
NW_020475556.1	StringTie	exon	82	909	.	.	.	transcript_id "MSTRG.1502.1"; gene_id "MSTRG.1502"; exon_number "1";
NW_020475645.1	StringTie	transcript	564	780	.	.	.	transcript_id "MSTRG.1505.1"; gene_id "MSTRG.1505"; xloc "XLOC_002632"; class_code "u"; tss_id "TSS2840";
NW_020475645.1	StringTie	exon	564	780	.	.	.	transcript_id "MSTRG.1505.1"; gene_id "MSTRG.1505"; exon_number "1";
NW_020475653.1	StringTie	transcript	2	968	.	.	.	transcript_id "MSTRG.1506.1"; gene_id "MSTRG.1506"; xloc "XLOC_002633"; class_code "u"; tss_id "TSS2841";
NW_020475653.1	StringTie	exon	2	968	.	.	.	transcript_id "MSTRG.1506.1"; gene_id "MSTRG.1506"; exon_number "1";
NW_020475795.1	StringTie	transcript	64	963	.	.	.	transcript_id "MSTRG.1512.1"; gene_id "MSTRG.1512"; xloc "XLOC_002640"; class_code "u"; tss_id "TSS2849";
NW_020475795.1	StringTie	exon	64	963	.	.	.	transcript_id "MSTRG.1512.1"; gene_id "MSTRG.1512"; exon_number "1";
NW_020475941.1	StringTie	transcript	171	560	.	.	.	transcript_id "MSTRG.1513.1"; gene_id "MSTRG.1513"; xloc "XLOC_002644"; class_code "u"; tss_id "TSS2853";
NW_020475941.1	StringTie	exon	171	560	.	.	.	transcript_id "MSTRG.1513.1"; gene_id "MSTRG.1513"; exon_number "1";
NW_020475972.1	StringTie	transcript	54	919	.	.	.	transcript_id "MSTRG.1515.1"; gene_id "MSTRG.1515"; xloc "XLOC_002646"; class_code "u"; tss_id "TSS2855";
NW_020475972.1	StringTie	exon	54	919	.	.	.	transcript_id "MSTRG.1515.1"; gene_id "MSTRG.1515"; exon_number "1";
NW_020476051.1	StringTie	transcript	1	828	.	.	.	transcript_id "MSTRG.1517.1"; gene_id "MSTRG.1517"; xloc "XLOC_002651"; class_code "u"; tss_id "TSS2860";
NW_020476051.1	StringTie	exon	1	828	.	.	.	transcript_id "MSTRG.1517.1"; gene_id "MSTRG.1517"; exon_number "1";
NW_020476135.1	StringTie	transcript	659	945	.	.	.	transcript_id "MSTRG.1521.1"; gene_id "MSTRG.1521"; xloc "XLOC_002656"; class_code "u"; tss_id "TSS2865";
NW_020476135.1	StringTie	exon	659	945	.	.	.	transcript_id "MSTRG.1521.1"; gene_id "MSTRG.1521"; exon_number "1";
NW_020476276.1	StringTie	transcript	119	931	.	.	.	transcript_id "MSTRG.1525.1"; gene_id "MSTRG.1525"; xloc "XLOC_002661"; class_code "u"; tss_id "TSS2870";
NW_020476276.1	StringTie	exon	119	931	.	.	.	transcript_id "MSTRG.1525.1"; gene_id "MSTRG.1525"; exon_number "1";
NW_020476305.1	StringTie	transcript	16	504	.	.	.	transcript_id "MSTRG.1526.1"; gene_id "MSTRG.1526"; xloc "XLOC_002663"; class_code "u"; tss_id "TSS2872";
NW_020476305.1	StringTie	exon	16	504	.	.	.	transcript_id "MSTRG.1526.1"; gene_id "MSTRG.1526"; exon_number "1";
NW_020476310.1	StringTie	transcript	1	546	.	.	.	transcript_id "MSTRG.1528.1"; gene_id "MSTRG.1528"; xloc "XLOC_002664"; class_code "u"; tss_id "TSS2873";
NW_020476310.1	StringTie	exon	1	546	.	.	.	transcript_id "MSTRG.1528.1"; gene_id "MSTRG.1528"; exon_number "1";
NW_020476370.1	StringTie	transcript	81	938	.	.	.	transcript_id "MSTRG.1531.1"; gene_id "MSTRG.1531"; xloc "XLOC_002670"; class_code "u"; tss_id "TSS2879";
NW_020476370.1	StringTie	exon	81	938	.	.	.	transcript_id "MSTRG.1531.1"; gene_id "MSTRG.1531"; exon_number "1";
NW_020476453.1	StringTie	transcript	1	891	.	.	.	transcript_id "MSTRG.1532.1"; gene_id "MSTRG.1532"; xloc "XLOC_002671"; class_code "u"; tss_id "TSS2880";
NW_020476453.1	StringTie	exon	1	891	.	.	.	transcript_id "MSTRG.1532.1"; gene_id "MSTRG.1532"; exon_number "1";
NW_020476575.1	StringTie	transcript	32	450	.	.	.	transcript_id "MSTRG.1533.1"; gene_id "MSTRG.1533"; xloc "XLOC_002675"; class_code "u"; tss_id "TSS2884";
NW_020476575.1	StringTie	exon	32	450	.	.	.	transcript_id "MSTRG.1533.1"; gene_id "MSTRG.1533"; exon_number "1";
NW_020477006.1	StringTie	transcript	4	912	.	.	.	transcript_id "MSTRG.1542.1"; gene_id "MSTRG.1542"; xloc "XLOC_002685"; class_code "u"; tss_id "TSS2894";
NW_020477006.1	StringTie	exon	4	912	.	.	.	transcript_id "MSTRG.1542.1"; gene_id "MSTRG.1542"; exon_number "1";
NW_020477123.1	StringTie	transcript	13	903	.	.	.	transcript_id "MSTRG.1543.1"; gene_id "MSTRG.1543"; xloc "XLOC_002689"; class_code "u"; tss_id "TSS2898";
NW_020477123.1	StringTie	exon	13	903	.	.	.	transcript_id "MSTRG.1543.1"; gene_id "MSTRG.1543"; exon_number "1";
NW_020477204.1	StringTie	transcript	665	886	.	.	.	transcript_id "MSTRG.1549.1"; gene_id "MSTRG.1549"; xloc "XLOC_002696"; class_code "u"; tss_id "TSS2905";
NW_020477204.1	StringTie	exon	665	886	.	.	.	transcript_id "MSTRG.1549.1"; gene_id "MSTRG.1549"; exon_number "1";
NW_020477274.1	StringTie	transcript	247	781	.	.	.	transcript_id "MSTRG.1554.1"; gene_id "MSTRG.1554"; xloc "XLOC_002701"; class_code "u"; tss_id "TSS2910";
NW_020477274.1	StringTie	exon	247	781	.	.	.	transcript_id "MSTRG.1554.1"; gene_id "MSTRG.1554"; exon_number "1";
NW_020477397.1	StringTie	transcript	381	883	.	.	.	transcript_id "MSTRG.1559.1"; gene_id "MSTRG.1559"; xloc "XLOC_002706"; class_code "u"; tss_id "TSS2915";
NW_020477397.1	StringTie	exon	381	883	.	.	.	transcript_id "MSTRG.1559.1"; gene_id "MSTRG.1559"; exon_number "1";
NW_020477459.1	StringTie	transcript	57	436	.	.	.	transcript_id "MSTRG.1562.1"; gene_id "MSTRG.1562"; xloc "XLOC_002710"; class_code "u"; tss_id "TSS2919";
NW_020477459.1	StringTie	exon	57	436	.	.	.	transcript_id "MSTRG.1562.1"; gene_id "MSTRG.1562"; exon_number "1";
NW_020477633.1	StringTie	transcript	500	732	.	.	.	transcript_id "MSTRG.1566.1"; gene_id "MSTRG.1566"; xloc "XLOC_002718"; class_code "u"; tss_id "TSS2928";
NW_020477633.1	StringTie	exon	500	732	.	.	.	transcript_id "MSTRG.1566.1"; gene_id "MSTRG.1566"; exon_number "1";
NW_020477686.1	StringTie	transcript	43	869	.	.	.	transcript_id "MSTRG.1569.1"; gene_id "MSTRG.1569"; xloc "XLOC_002720"; class_code "u"; tss_id "TSS2930";
NW_020477686.1	StringTie	exon	43	869	.	.	.	transcript_id "MSTRG.1569.1"; gene_id "MSTRG.1569"; exon_number "1";
NW_020477731.1	StringTie	transcript	2	747	.	.	.	transcript_id "MSTRG.1570.1"; gene_id "MSTRG.1570"; xloc "XLOC_002721"; class_code "u"; tss_id "TSS2931";
NW_020477731.1	StringTie	exon	2	747	.	.	.	transcript_id "MSTRG.1570.1"; gene_id "MSTRG.1570"; exon_number "1";
NW_020477737.1	StringTie	transcript	387	651	.	.	.	transcript_id "MSTRG.1571.1"; gene_id "MSTRG.1571"; xloc "XLOC_002722"; class_code "u"; tss_id "TSS2932";
NW_020477737.1	StringTie	exon	387	651	.	.	.	transcript_id "MSTRG.1571.1"; gene_id "MSTRG.1571"; exon_number "1";
NW_020477768.1	StringTie	transcript	76	676	.	.	.	transcript_id "MSTRG.1572.1"; gene_id "MSTRG.1572"; xloc "XLOC_002725"; class_code "u"; tss_id "TSS2935";
NW_020477768.1	StringTie	exon	76	676	.	.	.	transcript_id "MSTRG.1572.1"; gene_id "MSTRG.1572"; exon_number "1";
NW_020477978.1	StringTie	transcript	24	838	.	.	.	transcript_id "MSTRG.1580.1"; gene_id "MSTRG.1580"; xloc "XLOC_002734"; class_code "u"; tss_id "TSS2944";
NW_020477978.1	StringTie	exon	24	838	.	.	.	transcript_id "MSTRG.1580.1"; gene_id "MSTRG.1580"; exon_number "1";
NW_020478066.1	StringTie	transcript	68	316	.	.	.	transcript_id "MSTRG.1586.1"; gene_id "MSTRG.1586"; xloc "XLOC_002741"; class_code "u"; tss_id "TSS2951";
NW_020478066.1	StringTie	exon	68	316	.	.	.	transcript_id "MSTRG.1586.1"; gene_id "MSTRG.1586"; exon_number "1";
NW_020478081.1	StringTie	transcript	192	875	.	.	.	transcript_id "MSTRG.1588.1"; gene_id "MSTRG.1588"; xloc "XLOC_002743"; class_code "u"; tss_id "TSS2953";
NW_020478081.1	StringTie	exon	192	875	.	.	.	transcript_id "MSTRG.1588.1"; gene_id "MSTRG.1588"; exon_number "1";
NW_020478236.1	StringTie	transcript	387	594	.	.	.	transcript_id "MSTRG.1591.1"; gene_id "MSTRG.1591"; xloc "XLOC_002749"; class_code "u"; tss_id "TSS2959";
NW_020478236.1	StringTie	exon	387	594	.	.	.	transcript_id "MSTRG.1591.1"; gene_id "MSTRG.1591"; exon_number "1";
NW_020478364.1	StringTie	transcript	1	673	.	.	.	transcript_id "MSTRG.1595.1"; gene_id "MSTRG.1595"; xloc "XLOC_002754"; class_code "u"; tss_id "TSS2964";
NW_020478364.1	StringTie	exon	1	673	.	.	.	transcript_id "MSTRG.1595.1"; gene_id "MSTRG.1595"; exon_number "1";
NW_020478371.1	StringTie	transcript	492	771	.	.	.	transcript_id "MSTRG.1596.1"; gene_id "MSTRG.1596"; xloc "XLOC_002756"; class_code "u"; tss_id "TSS2966";
NW_020478371.1	StringTie	exon	492	771	.	.	.	transcript_id "MSTRG.1596.1"; gene_id "MSTRG.1596"; exon_number "1";
NW_020478435.1	StringTie	transcript	1	314	.	.	.	transcript_id "MSTRG.1599.1"; gene_id "MSTRG.1599"; xloc "XLOC_002758"; class_code "u"; tss_id "TSS2968";
NW_020478435.1	StringTie	exon	1	314	.	.	.	transcript_id "MSTRG.1599.1"; gene_id "MSTRG.1599"; exon_number "1";
NW_020478481.1	StringTie	transcript	54	856	.	.	.	transcript_id "MSTRG.1601.1"; gene_id "MSTRG.1601"; xloc "XLOC_002760"; class_code "u"; tss_id "TSS2970";
NW_020478481.1	StringTie	exon	54	856	.	.	.	transcript_id "MSTRG.1601.1"; gene_id "MSTRG.1601"; exon_number "1";
NW_020478737.1	StringTie	transcript	378	855	.	.	.	transcript_id "MSTRG.1604.1"; gene_id "MSTRG.1604"; xloc "XLOC_002769"; class_code "u"; tss_id "TSS2979";
NW_020478737.1	StringTie	exon	378	855	.	.	.	transcript_id "MSTRG.1604.1"; gene_id "MSTRG.1604"; exon_number "1";
NW_020478959.1	StringTie	transcript	1	819	.	.	.	transcript_id "MSTRG.1608.1"; gene_id "MSTRG.1608"; xloc "XLOC_002771"; class_code "u"; tss_id "TSS2981";
NW_020478959.1	StringTie	exon	1	819	.	.	.	transcript_id "MSTRG.1608.1"; gene_id "MSTRG.1608"; exon_number "1";
NW_020479053.1	StringTie	transcript	16	725	.	.	.	transcript_id "MSTRG.1609.1"; gene_id "MSTRG.1609"; xloc "XLOC_002773"; class_code "u"; tss_id "TSS2983";
NW_020479053.1	StringTie	exon	16	725	.	.	.	transcript_id "MSTRG.1609.1"; gene_id "MSTRG.1609"; exon_number "1";
NW_020479207.1	StringTie	transcript	94	514	.	.	.	transcript_id "MSTRG.1610.1"; gene_id "MSTRG.1610"; xloc "XLOC_002775"; class_code "u"; tss_id "TSS2985";
NW_020479207.1	StringTie	exon	94	514	.	.	.	transcript_id "MSTRG.1610.1"; gene_id "MSTRG.1610"; exon_number "1";
NW_020479265.1	StringTie	transcript	192	464	.	.	.	transcript_id "MSTRG.1611.1"; gene_id "MSTRG.1611"; xloc "XLOC_002778"; class_code "u"; tss_id "TSS2988";
NW_020479265.1	StringTie	exon	192	464	.	.	.	transcript_id "MSTRG.1611.1"; gene_id "MSTRG.1611"; exon_number "1";
NW_020479343.1	StringTie	transcript	1	202	.	.	.	transcript_id "MSTRG.1613.1"; gene_id "MSTRG.1613"; xloc "XLOC_002779"; class_code "u"; tss_id "TSS2989";
NW_020479343.1	StringTie	exon	1	202	.	.	.	transcript_id "MSTRG.1613.1"; gene_id "MSTRG.1613"; exon_number "1";
NW_020479414.1	StringTie	transcript	111	437	.	.	.	transcript_id "MSTRG.1616.1"; gene_id "MSTRG.1616"; xloc "XLOC_002782"; class_code "u"; tss_id "TSS2992";
NW_020479414.1	StringTie	exon	111	437	.	.	.	transcript_id "MSTRG.1616.1"; gene_id "MSTRG.1616"; exon_number "1";
NW_020479429.1	StringTie	transcript	66	830	.	.	.	transcript_id "MSTRG.1617.1"; gene_id "MSTRG.1617"; xloc "XLOC_002783"; class_code "u"; tss_id "TSS2993";
NW_020479429.1	StringTie	exon	66	830	.	.	.	transcript_id "MSTRG.1617.1"; gene_id "MSTRG.1617"; exon_number "1";
NW_020479479.1	StringTie	transcript	35	638	.	.	.	transcript_id "MSTRG.1619.1"; gene_id "MSTRG.1619"; xloc "XLOC_002785"; class_code "u"; tss_id "TSS2995";
NW_020479479.1	StringTie	exon	35	638	.	.	.	transcript_id "MSTRG.1619.1"; gene_id "MSTRG.1619"; exon_number "1";
NW_020479630.1	StringTie	transcript	34	528	.	.	.	transcript_id "MSTRG.1626.1"; gene_id "MSTRG.1626"; xloc "XLOC_002791"; class_code "u"; tss_id "TSS3001";
NW_020479630.1	StringTie	exon	34	528	.	.	.	transcript_id "MSTRG.1626.1"; gene_id "MSTRG.1626"; exon_number "1";
NW_020479792.1	StringTie	transcript	105	686	.	.	.	transcript_id "MSTRG.1629.1"; gene_id "MSTRG.1629"; xloc "XLOC_002794"; class_code "u"; tss_id "TSS3004";
NW_020479792.1	StringTie	exon	105	686	.	.	.	transcript_id "MSTRG.1629.1"; gene_id "MSTRG.1629"; exon_number "1";
NW_020479810.1	StringTie	transcript	1	481	.	.	.	transcript_id "MSTRG.1630.1"; gene_id "MSTRG.1630"; xloc "XLOC_002795"; class_code "u"; tss_id "TSS3005";
NW_020479810.1	StringTie	exon	1	481	.	.	.	transcript_id "MSTRG.1630.1"; gene_id "MSTRG.1630"; exon_number "1";
NW_020479904.1	StringTie	transcript	13	790	.	.	.	transcript_id "MSTRG.1632.1"; gene_id "MSTRG.1632"; xloc "XLOC_002797"; class_code "u"; tss_id "TSS3007";
NW_020479904.1	StringTie	exon	13	790	.	.	.	transcript_id "MSTRG.1632.1"; gene_id "MSTRG.1632"; exon_number "1";
NW_020479984.1	StringTie	transcript	10	657	.	.	.	transcript_id "MSTRG.1635.1"; gene_id "MSTRG.1635"; xloc "XLOC_002800"; class_code "u"; tss_id "TSS3010";
NW_020479984.1	StringTie	exon	10	657	.	.	.	transcript_id "MSTRG.1635.1"; gene_id "MSTRG.1635"; exon_number "1";
NW_020480081.1	StringTie	transcript	202	673	.	.	.	transcript_id "MSTRG.1636.1"; gene_id "MSTRG.1636"; xloc "XLOC_002804"; class_code "u"; tss_id "TSS3014";
NW_020480081.1	StringTie	exon	202	673	.	.	.	transcript_id "MSTRG.1636.1"; gene_id "MSTRG.1636"; exon_number "1";
NW_020480088.1	StringTie	transcript	489	734	.	.	.	transcript_id "MSTRG.1637.1"; gene_id "MSTRG.1637"; xloc "XLOC_002805"; class_code "u"; tss_id "TSS3015";
NW_020480088.1	StringTie	exon	489	734	.	.	.	transcript_id "MSTRG.1637.1"; gene_id "MSTRG.1637"; exon_number "1";
NW_020480322.1	StringTie	transcript	86	334	.	.	.	transcript_id "MSTRG.1643.1"; gene_id "MSTRG.1643"; xloc "XLOC_002812"; class_code "u"; tss_id "TSS3022";
NW_020480322.1	StringTie	exon	86	334	.	.	.	transcript_id "MSTRG.1643.1"; gene_id "MSTRG.1643"; exon_number "1";
NW_020480537.1	StringTie	transcript	59	794	.	.	.	transcript_id "MSTRG.1647.1"; gene_id "MSTRG.1647"; xloc "XLOC_002814"; class_code "u"; tss_id "TSS3024";
NW_020480537.1	StringTie	exon	59	794	.	.	.	transcript_id "MSTRG.1647.1"; gene_id "MSTRG.1647"; exon_number "1";
NW_020480566.1	StringTie	transcript	1	228	.	.	.	transcript_id "MSTRG.1646.1"; gene_id "MSTRG.1646"; xloc "XLOC_002815"; class_code "u"; tss_id "TSS3025";
NW_020480566.1	StringTie	exon	1	228	.	.	.	transcript_id "MSTRG.1646.1"; gene_id "MSTRG.1646"; exon_number "1";
NW_020480834.1	StringTie	transcript	39	584	.	.	.	transcript_id "MSTRG.1653.1"; gene_id "MSTRG.1653"; xloc "XLOC_002823"; class_code "u"; tss_id "TSS3033";
NW_020480834.1	StringTie	exon	39	584	.	.	.	transcript_id "MSTRG.1653.1"; gene_id "MSTRG.1653"; exon_number "1";
NW_020480981.1	StringTie	transcript	2	478	.	.	.	transcript_id "MSTRG.1657.1"; gene_id "MSTRG.1657"; xloc "XLOC_002827"; class_code "u"; tss_id "TSS3037";
NW_020480981.1	StringTie	exon	2	478	.	.	.	transcript_id "MSTRG.1657.1"; gene_id "MSTRG.1657"; exon_number "1";
NW_020481028.1	StringTie	transcript	85	335	.	.	.	transcript_id "MSTRG.1658.1"; gene_id "MSTRG.1658"; xloc "XLOC_002828"; class_code "u"; tss_id "TSS3038";
NW_020481028.1	StringTie	exon	85	335	.	.	.	transcript_id "MSTRG.1658.1"; gene_id "MSTRG.1658"; exon_number "1";
NW_020481303.1	StringTie	transcript	291	514	.	.	.	transcript_id "MSTRG.1663.1"; gene_id "MSTRG.1663"; xloc "XLOC_002834"; class_code "u"; tss_id "TSS3044";
NW_020481303.1	StringTie	exon	291	514	.	.	.	transcript_id "MSTRG.1663.1"; gene_id "MSTRG.1663"; exon_number "1";
NW_020481524.1	StringTie	transcript	1	764	.	.	.	transcript_id "MSTRG.1665.1"; gene_id "MSTRG.1665"; xloc "XLOC_002836"; class_code "u"; tss_id "TSS3046";
NW_020481524.1	StringTie	exon	1	764	.	.	.	transcript_id "MSTRG.1665.1"; gene_id "MSTRG.1665"; exon_number "1";
NW_020481652.1	StringTie	transcript	57	516	.	.	.	transcript_id "MSTRG.1667.1"; gene_id "MSTRG.1667"; xloc "XLOC_002839"; class_code "u"; tss_id "TSS3049";
NW_020481652.1	StringTie	exon	57	516	.	.	.	transcript_id "MSTRG.1667.1"; gene_id "MSTRG.1667"; exon_number "1";
NW_020481761.1	StringTie	transcript	48	525	.	.	.	transcript_id "MSTRG.1669.1"; gene_id "MSTRG.1669"; xloc "XLOC_002840"; class_code "u"; tss_id "TSS3050";
NW_020481761.1	StringTie	exon	48	525	.	.	.	transcript_id "MSTRG.1669.1"; gene_id "MSTRG.1669"; exon_number "1";
NW_020481827.1	StringTie	transcript	1	755	.	.	.	transcript_id "MSTRG.1671.1"; gene_id "MSTRG.1671"; xloc "XLOC_002842"; class_code "u"; tss_id "TSS3052";
NW_020481827.1	StringTie	exon	1	755	.	.	.	transcript_id "MSTRG.1671.1"; gene_id "MSTRG.1671"; exon_number "1";
NW_020481957.1	StringTie	transcript	249	578	.	.	.	transcript_id "MSTRG.1673.1"; gene_id "MSTRG.1673"; xloc "XLOC_002845"; class_code "u"; tss_id "TSS3055";
NW_020481957.1	StringTie	exon	249	578	.	.	.	transcript_id "MSTRG.1673.1"; gene_id "MSTRG.1673"; exon_number "1";
NW_020482138.1	StringTie	transcript	310	702	.	.	.	transcript_id "MSTRG.1676.1"; gene_id "MSTRG.1676"; xloc "XLOC_002848"; class_code "u"; tss_id "TSS3058";
NW_020482138.1	StringTie	exon	310	702	.	.	.	transcript_id "MSTRG.1676.1"; gene_id "MSTRG.1676"; exon_number "1";
NW_020482281.1	StringTie	transcript	367	683	.	.	.	transcript_id "MSTRG.1679.1"; gene_id "MSTRG.1679"; xloc "XLOC_002854"; class_code "u"; tss_id "TSS3064";
NW_020482281.1	StringTie	exon	367	683	.	.	.	transcript_id "MSTRG.1679.1"; gene_id "MSTRG.1679"; exon_number "1";
NW_020482457.1	StringTie	transcript	450	733	.	.	.	transcript_id "MSTRG.1682.1"; gene_id "MSTRG.1682"; xloc "XLOC_002858"; class_code "u"; tss_id "TSS3068";
NW_020482457.1	StringTie	exon	450	733	.	.	.	transcript_id "MSTRG.1682.1"; gene_id "MSTRG.1682"; exon_number "1";
NW_020482509.1	StringTie	transcript	347	666	.	.	.	transcript_id "MSTRG.1685.1"; gene_id "MSTRG.1685"; xloc "XLOC_002860"; class_code "u"; tss_id "TSS3070";
NW_020482509.1	StringTie	exon	347	666	.	.	.	transcript_id "MSTRG.1685.1"; gene_id "MSTRG.1685"; exon_number "1";
NW_020482569.1	StringTie	transcript	148	580	.	.	.	transcript_id "MSTRG.1688.1"; gene_id "MSTRG.1688"; xloc "XLOC_002865"; class_code "u"; tss_id "TSS3075";
NW_020482569.1	StringTie	exon	148	580	.	.	.	transcript_id "MSTRG.1688.1"; gene_id "MSTRG.1688"; exon_number "1";
NW_020482628.1	StringTie	transcript	39	273	.	.	.	transcript_id "MSTRG.1690.1"; gene_id "MSTRG.1690"; xloc "XLOC_002869"; class_code "u"; tss_id "TSS3079";
NW_020482628.1	StringTie	exon	39	273	.	.	.	transcript_id "MSTRG.1690.1"; gene_id "MSTRG.1690"; exon_number "1";
NW_020482654.1	StringTie	transcript	248	562	.	.	.	transcript_id "MSTRG.1691.1"; gene_id "MSTRG.1691"; xloc "XLOC_002870"; class_code "u"; tss_id "TSS3080";
NW_020482654.1	StringTie	exon	248	562	.	.	.	transcript_id "MSTRG.1691.1"; gene_id "MSTRG.1691"; exon_number "1";
NW_020482778.1	StringTie	transcript	192	637	.	.	.	transcript_id "MSTRG.1693.1"; gene_id "MSTRG.1693"; xloc "XLOC_002872"; class_code "u"; tss_id "TSS3082";
NW_020482778.1	StringTie	exon	192	637	.	.	.	transcript_id "MSTRG.1693.1"; gene_id "MSTRG.1693"; exon_number "1";
NW_020482781.1	StringTie	transcript	142	681	.	.	.	transcript_id "MSTRG.1694.1"; gene_id "MSTRG.1694"; xloc "XLOC_002873"; class_code "u"; tss_id "TSS3083";
NW_020482781.1	StringTie	exon	142	681	.	.	.	transcript_id "MSTRG.1694.1"; gene_id "MSTRG.1694"; exon_number "1";
NW_020482899.1	StringTie	transcript	230	491	.	.	.	transcript_id "MSTRG.1695.1"; gene_id "MSTRG.1695"; xloc "XLOC_002876"; class_code "u"; tss_id "TSS3086";
NW_020482899.1	StringTie	exon	230	491	.	.	.	transcript_id "MSTRG.1695.1"; gene_id "MSTRG.1695"; exon_number "1";
NW_020482950.1	StringTie	transcript	152	570	.	.	.	transcript_id "MSTRG.1698.1"; gene_id "MSTRG.1698"; xloc "XLOC_002878"; class_code "u"; tss_id "TSS3088";
NW_020482950.1	StringTie	exon	152	570	.	.	.	transcript_id "MSTRG.1698.1"; gene_id "MSTRG.1698"; exon_number "1";
NW_020482998.1	StringTie	transcript	429	670	.	.	.	transcript_id "MSTRG.1700.1"; gene_id "MSTRG.1700"; xloc "XLOC_002880"; class_code "u"; tss_id "TSS3090";
NW_020482998.1	StringTie	exon	429	670	.	.	.	transcript_id "MSTRG.1700.1"; gene_id "MSTRG.1700"; exon_number "1";
NW_020483012.1	StringTie	transcript	237	627	.	.	.	transcript_id "MSTRG.1702.1"; gene_id "MSTRG.1702"; xloc "XLOC_002882"; class_code "u"; tss_id "TSS3092";
NW_020483012.1	StringTie	exon	237	627	.	.	.	transcript_id "MSTRG.1702.1"; gene_id "MSTRG.1702"; exon_number "1";
NW_020483054.1	StringTie	transcript	95	668	.	.	.	transcript_id "MSTRG.1703.1"; gene_id "MSTRG.1703"; xloc "XLOC_002885"; class_code "u"; tss_id "TSS3095";
NW_020483054.1	StringTie	exon	95	668	.	.	.	transcript_id "MSTRG.1703.1"; gene_id "MSTRG.1703"; exon_number "1";
NW_020483055.1	StringTie	transcript	344	596	.	.	.	transcript_id "MSTRG.1705.1"; gene_id "MSTRG.1705"; xloc "XLOC_002886"; class_code "u"; tss_id "TSS3096";
NW_020483055.1	StringTie	exon	344	596	.	.	.	transcript_id "MSTRG.1705.1"; gene_id "MSTRG.1705"; exon_number "1";
NW_020483120.1	StringTie	transcript	16	715	.	.	.	transcript_id "MSTRG.1707.1"; gene_id "MSTRG.1707"; xloc "XLOC_002888"; class_code "u"; tss_id "TSS3098";
NW_020483120.1	StringTie	exon	16	715	.	.	.	transcript_id "MSTRG.1707.1"; gene_id "MSTRG.1707"; exon_number "1";
NW_020483129.1	StringTie	transcript	184	715	.	.	.	transcript_id "MSTRG.1708.1"; gene_id "MSTRG.1708"; xloc "XLOC_002889"; class_code "u"; tss_id "TSS3099";
NW_020483129.1	StringTie	exon	184	715	.	.	.	transcript_id "MSTRG.1708.1"; gene_id "MSTRG.1708"; exon_number "1";
NW_020483138.1	StringTie	transcript	293	514	.	.	.	transcript_id "MSTRG.1709.1"; gene_id "MSTRG.1709"; xloc "XLOC_002890"; class_code "u"; tss_id "TSS3100";
NW_020483138.1	StringTie	exon	293	514	.	.	.	transcript_id "MSTRG.1709.1"; gene_id "MSTRG.1709"; exon_number "1";
NW_020483163.1	StringTie	transcript	203	714	.	.	.	transcript_id "MSTRG.1710.1"; gene_id "MSTRG.1710"; xloc "XLOC_002891"; class_code "u"; tss_id "TSS3101";
NW_020483163.1	StringTie	exon	203	714	.	.	.	transcript_id "MSTRG.1710.1"; gene_id "MSTRG.1710"; exon_number "1";
NW_020483208.1	StringTie	transcript	311	712	.	.	.	transcript_id "MSTRG.1713.1"; gene_id "MSTRG.1713"; xloc "XLOC_002894"; class_code "u"; tss_id "TSS3104";
NW_020483208.1	StringTie	exon	311	712	.	.	.	transcript_id "MSTRG.1713.1"; gene_id "MSTRG.1713"; exon_number "1";
NW_020483412.1	StringTie	transcript	1	387	.	.	.	transcript_id "MSTRG.1717.1"; gene_id "MSTRG.1717"; xloc "XLOC_002899"; class_code "u"; tss_id "TSS3109";
NW_020483412.1	StringTie	exon	1	387	.	.	.	transcript_id "MSTRG.1717.1"; gene_id "MSTRG.1717"; exon_number "1";
NW_020483718.1	StringTie	transcript	438	664	.	.	.	transcript_id "MSTRG.1720.1"; gene_id "MSTRG.1720"; xloc "XLOC_002904"; class_code "u"; tss_id "TSS3114";
NW_020483718.1	StringTie	exon	438	664	.	.	.	transcript_id "MSTRG.1720.1"; gene_id "MSTRG.1720"; exon_number "1";
NW_020483763.1	StringTie	transcript	77	536	.	.	.	transcript_id "MSTRG.1721.1"; gene_id "MSTRG.1721"; xloc "XLOC_002907"; class_code "u"; tss_id "TSS3117";
NW_020483763.1	StringTie	exon	77	536	.	.	.	transcript_id "MSTRG.1721.1"; gene_id "MSTRG.1721"; exon_number "1";
NW_020483974.1	StringTie	transcript	91	299	.	.	.	transcript_id "MSTRG.1724.1"; gene_id "MSTRG.1724"; xloc "XLOC_002910"; class_code "u"; tss_id "TSS3120";
NW_020483974.1	StringTie	exon	91	299	.	.	.	transcript_id "MSTRG.1724.1"; gene_id "MSTRG.1724"; exon_number "1";
NW_020484146.1	StringTie	transcript	57	498	.	.	.	transcript_id "MSTRG.1728.1"; gene_id "MSTRG.1728"; xloc "XLOC_002914"; class_code "u"; tss_id "TSS3124";
NW_020484146.1	StringTie	exon	57	498	.	.	.	transcript_id "MSTRG.1728.1"; gene_id "MSTRG.1728"; exon_number "1";
NW_020484239.1	StringTie	transcript	67	687	.	.	.	transcript_id "MSTRG.1733.1"; gene_id "MSTRG.1733"; xloc "XLOC_002919"; class_code "u"; tss_id "TSS3129";
NW_020484239.1	StringTie	exon	67	687	.	.	.	transcript_id "MSTRG.1733.1"; gene_id "MSTRG.1733"; exon_number "1";
NW_020484321.1	StringTie	transcript	2	685	.	.	.	transcript_id "MSTRG.1736.1"; gene_id "MSTRG.1736"; xloc "XLOC_002923"; class_code "u"; tss_id "TSS3133";
NW_020484321.1	StringTie	exon	2	685	.	.	.	transcript_id "MSTRG.1736.1"; gene_id "MSTRG.1736"; exon_number "1";
NW_020484359.1	StringTie	transcript	283	636	.	.	.	transcript_id "MSTRG.1737.1"; gene_id "MSTRG.1737"; xloc "XLOC_002925"; class_code "u"; tss_id "TSS3135";
NW_020484359.1	StringTie	exon	283	636	.	.	.	transcript_id "MSTRG.1737.1"; gene_id "MSTRG.1737"; exon_number "1";
NW_020484415.1	StringTie	transcript	301	590	.	.	.	transcript_id "MSTRG.1738.1"; gene_id "MSTRG.1738"; xloc "XLOC_002927"; class_code "u"; tss_id "TSS3137";
NW_020484415.1	StringTie	exon	301	590	.	.	.	transcript_id "MSTRG.1738.1"; gene_id "MSTRG.1738"; exon_number "1";
NW_020484452.1	StringTie	transcript	480	681	.	.	.	transcript_id "MSTRG.1739.1"; gene_id "MSTRG.1739"; xloc "XLOC_002928"; class_code "u"; tss_id "TSS3138";
NW_020484452.1	StringTie	exon	480	681	.	.	.	transcript_id "MSTRG.1739.1"; gene_id "MSTRG.1739"; exon_number "1";
NW_020484458.1	StringTie	transcript	1	653	.	.	.	transcript_id "MSTRG.1740.1"; gene_id "MSTRG.1740"; xloc "XLOC_002929"; class_code "u"; tss_id "TSS3139";
NW_020484458.1	StringTie	exon	1	653	.	.	.	transcript_id "MSTRG.1740.1"; gene_id "MSTRG.1740"; exon_number "1";
NW_020484479.1	StringTie	transcript	1	211	.	.	.	transcript_id "MSTRG.1741.1"; gene_id "MSTRG.1741"; xloc "XLOC_002930"; class_code "u"; tss_id "TSS3140";
NW_020484479.1	StringTie	exon	1	211	.	.	.	transcript_id "MSTRG.1741.1"; gene_id "MSTRG.1741"; exon_number "1";
NW_020484511.1	StringTie	transcript	260	666	.	.	.	transcript_id "MSTRG.1743.1"; gene_id "MSTRG.1743"; xloc "XLOC_002932"; class_code "u"; tss_id "TSS3142";
NW_020484511.1	StringTie	exon	260	666	.	.	.	transcript_id "MSTRG.1743.1"; gene_id "MSTRG.1743"; exon_number "1";
NW_020484519.1	StringTie	transcript	152	631	.	.	.	transcript_id "MSTRG.1744.1"; gene_id "MSTRG.1744"; xloc "XLOC_002933"; class_code "u"; tss_id "TSS3143";
NW_020484519.1	StringTie	exon	152	631	.	.	.	transcript_id "MSTRG.1744.1"; gene_id "MSTRG.1744"; exon_number "1";
NW_020484622.1	StringTie	transcript	66	450	.	.	.	transcript_id "MSTRG.1746.1"; gene_id "MSTRG.1746"; xloc "XLOC_002936"; class_code "u"; tss_id "TSS3146";
NW_020484622.1	StringTie	exon	66	450	.	.	.	transcript_id "MSTRG.1746.1"; gene_id "MSTRG.1746"; exon_number "1";
NW_020484626.1	StringTie	transcript	1	676	.	.	.	transcript_id "MSTRG.1748.1"; gene_id "MSTRG.1748"; xloc "XLOC_002937"; class_code "u"; tss_id "TSS3147";
NW_020484626.1	StringTie	exon	1	676	.	.	.	transcript_id "MSTRG.1748.1"; gene_id "MSTRG.1748"; exon_number "1";
NW_020484663.1	StringTie	transcript	365	575	.	.	.	transcript_id "MSTRG.1749.1"; gene_id "MSTRG.1749"; xloc "XLOC_002938"; class_code "u"; tss_id "TSS3148";
NW_020484663.1	StringTie	exon	365	575	.	.	.	transcript_id "MSTRG.1749.1"; gene_id "MSTRG.1749"; exon_number "1";
NW_020484686.1	StringTie	transcript	384	677	.	.	.	transcript_id "MSTRG.1751.1"; gene_id "MSTRG.1751"; xloc "XLOC_002940"; class_code "u"; tss_id "TSS3150";
NW_020484686.1	StringTie	exon	384	677	.	.	.	transcript_id "MSTRG.1751.1"; gene_id "MSTRG.1751"; exon_number "1";
NW_020484696.1	StringTie	transcript	20	675	.	.	.	transcript_id "MSTRG.1752.1"; gene_id "MSTRG.1752"; xloc "XLOC_002941"; class_code "u"; tss_id "TSS3151";
NW_020484696.1	StringTie	exon	20	675	.	.	.	transcript_id "MSTRG.1752.1"; gene_id "MSTRG.1752"; exon_number "1";
NW_020484945.1	StringTie	transcript	3	230	.	.	.	transcript_id "MSTRG.1757.1"; gene_id "MSTRG.1757"; xloc "XLOC_002948"; class_code "u"; tss_id "TSS3158";
NW_020484945.1	StringTie	exon	3	230	.	.	.	transcript_id "MSTRG.1757.1"; gene_id "MSTRG.1757"; exon_number "1";
NW_020485022.1	StringTie	transcript	18	218	.	.	.	transcript_id "MSTRG.1759.1"; gene_id "MSTRG.1759"; xloc "XLOC_002950"; class_code "u"; tss_id "TSS3160";
NW_020485022.1	StringTie	exon	18	218	.	.	.	transcript_id "MSTRG.1759.1"; gene_id "MSTRG.1759"; exon_number "1";
NW_020485045.1	StringTie	transcript	248	545	.	.	.	transcript_id "MSTRG.1760.1"; gene_id "MSTRG.1760"; xloc "XLOC_002951"; class_code "u"; tss_id "TSS3161";
NW_020485045.1	StringTie	exon	248	545	.	.	.	transcript_id "MSTRG.1760.1"; gene_id "MSTRG.1760"; exon_number "1";
NW_020485114.1	StringTie	transcript	1	526	.	.	.	transcript_id "MSTRG.1761.1"; gene_id "MSTRG.1761"; xloc "XLOC_002953"; class_code "u"; tss_id "TSS3163";
NW_020485114.1	StringTie	exon	1	526	.	.	.	transcript_id "MSTRG.1761.1"; gene_id "MSTRG.1761"; exon_number "1";
NW_020485261.1	StringTie	transcript	1	656	.	.	.	transcript_id "MSTRG.1764.1"; gene_id "MSTRG.1764"; xloc "XLOC_002956"; class_code "u"; tss_id "TSS3166";
NW_020485261.1	StringTie	exon	1	656	.	.	.	transcript_id "MSTRG.1764.1"; gene_id "MSTRG.1764"; exon_number "1";
NW_020485409.1	StringTie	transcript	73	377	.	.	.	transcript_id "MSTRG.1765.1"; gene_id "MSTRG.1765"; xloc "XLOC_002958"; class_code "u"; tss_id "TSS3168";
NW_020485409.1	StringTie	exon	73	377	.	.	.	transcript_id "MSTRG.1765.1"; gene_id "MSTRG.1765"; exon_number "1";
NW_020485486.1	StringTie	transcript	40	259	.	.	.	transcript_id "MSTRG.1767.1"; gene_id "MSTRG.1767"; xloc "XLOC_002961"; class_code "u"; tss_id "TSS3171";
NW_020485486.1	StringTie	exon	40	259	.	.	.	transcript_id "MSTRG.1767.1"; gene_id "MSTRG.1767"; exon_number "1";
NW_020485565.1	StringTie	transcript	53	618	.	.	.	transcript_id "MSTRG.1768.1"; gene_id "MSTRG.1768"; xloc "XLOC_002963"; class_code "u"; tss_id "TSS3173";
NW_020485565.1	StringTie	exon	53	618	.	.	.	transcript_id "MSTRG.1768.1"; gene_id "MSTRG.1768"; exon_number "1";
NW_020485656.1	StringTie	transcript	31	502	.	.	.	transcript_id "MSTRG.1770.1"; gene_id "MSTRG.1770"; xloc "XLOC_002965"; class_code "u"; tss_id "TSS3175";
NW_020485656.1	StringTie	exon	31	502	.	.	.	transcript_id "MSTRG.1770.1"; gene_id "MSTRG.1770"; exon_number "1";
NW_020485707.1	StringTie	transcript	302	529	.	.	.	transcript_id "MSTRG.1771.1"; gene_id "MSTRG.1771"; xloc "XLOC_002966"; class_code "u"; tss_id "TSS3176";
NW_020485707.1	StringTie	exon	302	529	.	.	.	transcript_id "MSTRG.1771.1"; gene_id "MSTRG.1771"; exon_number "1";
NW_020485713.1	StringTie	transcript	8	544	.	.	.	transcript_id "MSTRG.1772.1"; gene_id "MSTRG.1772"; xloc "XLOC_002967"; class_code "u"; tss_id "TSS3177";
NW_020485713.1	StringTie	exon	8	544	.	.	.	transcript_id "MSTRG.1772.1"; gene_id "MSTRG.1772"; exon_number "1";
NW_020485715.1	StringTie	transcript	136	587	.	.	.	transcript_id "MSTRG.1773.1"; gene_id "MSTRG.1773"; xloc "XLOC_002968"; class_code "u"; tss_id "TSS3178";
NW_020485715.1	StringTie	exon	136	587	.	.	.	transcript_id "MSTRG.1773.1"; gene_id "MSTRG.1773"; exon_number "1";
NW_020485813.1	StringTie	transcript	160	626	.	.	.	transcript_id "MSTRG.1775.1"; gene_id "MSTRG.1775"; xloc "XLOC_002970"; class_code "u"; tss_id "TSS3180";
NW_020485813.1	StringTie	exon	160	626	.	.	.	transcript_id "MSTRG.1775.1"; gene_id "MSTRG.1775"; exon_number "1";
NW_020485843.1	StringTie	transcript	185	422	.	.	.	transcript_id "MSTRG.1778.1"; gene_id "MSTRG.1778"; xloc "XLOC_002973"; class_code "u"; tss_id "TSS3183";
NW_020485843.1	StringTie	exon	185	422	.	.	.	transcript_id "MSTRG.1778.1"; gene_id "MSTRG.1778"; exon_number "1";
NW_020486113.1	StringTie	transcript	133	546	.	.	.	transcript_id "MSTRG.1782.1"; gene_id "MSTRG.1782"; xloc "XLOC_002979"; class_code "u"; tss_id "TSS3189";
NW_020486113.1	StringTie	exon	133	546	.	.	.	transcript_id "MSTRG.1782.1"; gene_id "MSTRG.1782"; exon_number "1";
NW_020486287.1	StringTie	transcript	65	489	.	.	.	transcript_id "MSTRG.1784.1"; gene_id "MSTRG.1784"; xloc "XLOC_002981"; class_code "u"; tss_id "TSS3191";
NW_020486287.1	StringTie	exon	65	489	.	.	.	transcript_id "MSTRG.1784.1"; gene_id "MSTRG.1784"; exon_number "1";
NW_020486416.1	StringTie	transcript	1	631	.	.	.	transcript_id "MSTRG.1787.1"; gene_id "MSTRG.1787"; xloc "XLOC_002984"; class_code "u"; tss_id "TSS3194";
NW_020486416.1	StringTie	exon	1	631	.	.	.	transcript_id "MSTRG.1787.1"; gene_id "MSTRG.1787"; exon_number "1";
NW_020486510.1	StringTie	transcript	181	627	.	.	.	transcript_id "MSTRG.1788.1"; gene_id "MSTRG.1788"; xloc "XLOC_002986"; class_code "u"; tss_id "TSS3196";
NW_020486510.1	StringTie	exon	181	627	.	.	.	transcript_id "MSTRG.1788.1"; gene_id "MSTRG.1788"; exon_number "1";
NW_020486581.1	StringTie	transcript	1	520	.	.	.	transcript_id "MSTRG.1790.1"; gene_id "MSTRG.1790"; xloc "XLOC_002987"; class_code "u"; tss_id "TSS3197";
NW_020486581.1	StringTie	exon	1	520	.	.	.	transcript_id "MSTRG.1790.1"; gene_id "MSTRG.1790"; exon_number "1";
NW_020486984.1	StringTie	transcript	1	615	.	.	.	transcript_id "MSTRG.1794.1"; gene_id "MSTRG.1794"; xloc "XLOC_002991"; class_code "u"; tss_id "TSS3201";
NW_020486984.1	StringTie	exon	1	615	.	.	.	transcript_id "MSTRG.1794.1"; gene_id "MSTRG.1794"; exon_number "1";
NW_020487094.1	StringTie	transcript	131	515	.	.	.	transcript_id "MSTRG.1795.1"; gene_id "MSTRG.1795"; xloc "XLOC_002992"; class_code "u"; tss_id "TSS3202";
NW_020487094.1	StringTie	exon	131	515	.	.	.	transcript_id "MSTRG.1795.1"; gene_id "MSTRG.1795"; exon_number "1";
NW_020487151.1	StringTie	transcript	109	515	.	.	.	transcript_id "MSTRG.1796.1"; gene_id "MSTRG.1796"; xloc "XLOC_002993"; class_code "u"; tss_id "TSS3203";
NW_020487151.1	StringTie	exon	109	515	.	.	.	transcript_id "MSTRG.1796.1"; gene_id "MSTRG.1796"; exon_number "1";
NW_020487331.1	StringTie	transcript	279	544	.	.	.	transcript_id "MSTRG.1798.1"; gene_id "MSTRG.1798"; xloc "XLOC_002996"; class_code "u"; tss_id "TSS3206";
NW_020487331.1	StringTie	exon	279	544	.	.	.	transcript_id "MSTRG.1798.1"; gene_id "MSTRG.1798"; exon_number "1";
NW_020487768.1	StringTie	transcript	2	599	.	.	.	transcript_id "MSTRG.1805.1"; gene_id "MSTRG.1805"; xloc "XLOC_003002"; class_code "u"; tss_id "TSS3212";
NW_020487768.1	StringTie	exon	2	599	.	.	.	transcript_id "MSTRG.1805.1"; gene_id "MSTRG.1805"; exon_number "1";
NW_020487815.1	StringTie	transcript	1	594	.	.	.	transcript_id "MSTRG.1806.1"; gene_id "MSTRG.1806"; xloc "XLOC_003003"; class_code "u"; tss_id "TSS3213";
NW_020487815.1	StringTie	exon	1	594	.	.	.	transcript_id "MSTRG.1806.1"; gene_id "MSTRG.1806"; exon_number "1";
NW_020487973.1	StringTie	transcript	147	542	.	.	.	transcript_id "MSTRG.1807.1"; gene_id "MSTRG.1807"; xloc "XLOC_003004"; class_code "u"; tss_id "TSS3214";
NW_020487973.1	StringTie	exon	147	542	.	.	.	transcript_id "MSTRG.1807.1"; gene_id "MSTRG.1807"; exon_number "1";
NW_020488074.1	StringTie	transcript	1	298	.	.	.	transcript_id "MSTRG.1808.1"; gene_id "MSTRG.1808"; xloc "XLOC_003005"; class_code "u"; tss_id "TSS3215";
NW_020488074.1	StringTie	exon	1	298	.	.	.	transcript_id "MSTRG.1808.1"; gene_id "MSTRG.1808"; exon_number "1";
NW_020488290.1	StringTie	transcript	302	526	.	.	.	transcript_id "MSTRG.1811.1"; gene_id "MSTRG.1811"; xloc "XLOC_003010"; class_code "u"; tss_id "TSS3220";
NW_020488290.1	StringTie	exon	302	526	.	.	.	transcript_id "MSTRG.1811.1"; gene_id "MSTRG.1811"; exon_number "1";
NW_020488359.1	StringTie	transcript	199	491	.	.	.	transcript_id "MSTRG.1812.1"; gene_id "MSTRG.1812"; xloc "XLOC_003012"; class_code "u"; tss_id "TSS3222";
NW_020488359.1	StringTie	exon	199	491	.	.	.	transcript_id "MSTRG.1812.1"; gene_id "MSTRG.1812"; exon_number "1";
NW_020488398.1	StringTie	transcript	173	442	.	.	.	transcript_id "MSTRG.1813.1"; gene_id "MSTRG.1813"; xloc "XLOC_003013"; class_code "u"; tss_id "TSS3223";
NW_020488398.1	StringTie	exon	173	442	.	.	.	transcript_id "MSTRG.1813.1"; gene_id "MSTRG.1813"; exon_number "1";
NW_020488607.1	StringTie	transcript	1	324	.	.	.	transcript_id "MSTRG.1815.1"; gene_id "MSTRG.1815"; xloc "XLOC_003016"; class_code "u"; tss_id "TSS3226";
NW_020488607.1	StringTie	exon	1	324	.	.	.	transcript_id "MSTRG.1815.1"; gene_id "MSTRG.1815"; exon_number "1";
NW_020488670.1	StringTie	transcript	276	574	.	.	.	transcript_id "MSTRG.1816.1"; gene_id "MSTRG.1816"; xloc "XLOC_003017"; class_code "u"; tss_id "TSS3227";
NW_020488670.1	StringTie	exon	276	574	.	.	.	transcript_id "MSTRG.1816.1"; gene_id "MSTRG.1816"; exon_number "1";
NW_020488863.1	StringTie	transcript	215	538	.	.	.	transcript_id "MSTRG.1819.1"; gene_id "MSTRG.1819"; xloc "XLOC_003020"; class_code "u"; tss_id "TSS3230";
NW_020488863.1	StringTie	exon	215	538	.	.	.	transcript_id "MSTRG.1819.1"; gene_id "MSTRG.1819"; exon_number "1";
NW_020489030.1	StringTie	transcript	56	567	.	.	.	transcript_id "MSTRG.1821.1"; gene_id "MSTRG.1821"; xloc "XLOC_003022"; class_code "u"; tss_id "TSS3232";
NW_020489030.1	StringTie	exon	56	567	.	.	.	transcript_id "MSTRG.1821.1"; gene_id "MSTRG.1821"; exon_number "1";
NW_020489245.1	StringTie	transcript	189	550	.	.	.	transcript_id "MSTRG.1826.1"; gene_id "MSTRG.1826"; xloc "XLOC_003030"; class_code "u"; tss_id "TSS3240";
NW_020489245.1	StringTie	exon	189	550	.	.	.	transcript_id "MSTRG.1826.1"; gene_id "MSTRG.1826"; exon_number "1";
NW_020489685.1	StringTie	transcript	1	265	.	.	.	transcript_id "MSTRG.1830.1"; gene_id "MSTRG.1830"; xloc "XLOC_003036"; class_code "u"; tss_id "TSS3247";
NW_020489685.1	StringTie	exon	1	265	.	.	.	transcript_id "MSTRG.1830.1"; gene_id "MSTRG.1830"; exon_number "1";
NW_020489762.1	StringTie	transcript	288	547	.	.	.	transcript_id "MSTRG.1833.1"; gene_id "MSTRG.1833"; xloc "XLOC_003038"; class_code "u"; tss_id "TSS3249";
NW_020489762.1	StringTie	exon	288	547	.	.	.	transcript_id "MSTRG.1833.1"; gene_id "MSTRG.1833"; exon_number "1";
NW_020489814.1	StringTie	transcript	54	529	.	.	.	transcript_id "MSTRG.1834.1"; gene_id "MSTRG.1834"; xloc "XLOC_003039"; class_code "u"; tss_id "TSS3250";
NW_020489814.1	StringTie	exon	54	529	.	.	.	transcript_id "MSTRG.1834.1"; gene_id "MSTRG.1834"; exon_number "1";
NW_020489962.1	StringTie	transcript	1	547	.	.	.	transcript_id "MSTRG.1835.1"; gene_id "MSTRG.1835"; xloc "XLOC_003040"; class_code "u"; tss_id "TSS3251";
NW_020489962.1	StringTie	exon	1	547	.	.	.	transcript_id "MSTRG.1835.1"; gene_id "MSTRG.1835"; exon_number "1";
NW_020490118.1	StringTie	transcript	1	544	.	.	.	transcript_id "MSTRG.1836.1"; gene_id "MSTRG.1836"; xloc "XLOC_003042"; class_code "u"; tss_id "TSS3253";
NW_020490118.1	StringTie	exon	1	544	.	.	.	transcript_id "MSTRG.1836.1"; gene_id "MSTRG.1836"; exon_number "1";
NW_020490179.1	StringTie	transcript	123	447	.	.	.	transcript_id "MSTRG.1837.1"; gene_id "MSTRG.1837"; xloc "XLOC_003045"; class_code "u"; tss_id "TSS3256";
NW_020490179.1	StringTie	exon	123	447	.	.	.	transcript_id "MSTRG.1837.1"; gene_id "MSTRG.1837"; exon_number "1";
NW_020490293.1	StringTie	transcript	46	451	.	.	.	transcript_id "MSTRG.1839.1"; gene_id "MSTRG.1839"; xloc "XLOC_003047"; class_code "u"; tss_id "TSS3258";
NW_020490293.1	StringTie	exon	46	451	.	.	.	transcript_id "MSTRG.1839.1"; gene_id "MSTRG.1839"; exon_number "1";
NW_020490450.1	StringTie	transcript	293	533	.	.	.	transcript_id "MSTRG.1840.1"; gene_id "MSTRG.1840"; xloc "XLOC_003048"; class_code "u"; tss_id "TSS3259";
NW_020490450.1	StringTie	exon	293	533	.	.	.	transcript_id "MSTRG.1840.1"; gene_id "MSTRG.1840"; exon_number "1";
NW_020490493.1	StringTie	transcript	3	250	.	.	.	transcript_id "MSTRG.1841.1"; gene_id "MSTRG.1841"; xloc "XLOC_003049"; class_code "u"; tss_id "TSS3260";
NW_020490493.1	StringTie	exon	3	250	.	.	.	transcript_id "MSTRG.1841.1"; gene_id "MSTRG.1841"; exon_number "1";
NW_020490641.1	StringTie	transcript	2	296	.	.	.	transcript_id "MSTRG.1843.1"; gene_id "MSTRG.1843"; xloc "XLOC_003051"; class_code "u"; tss_id "TSS3262";
NW_020490641.1	StringTie	exon	2	296	.	.	.	transcript_id "MSTRG.1843.1"; gene_id "MSTRG.1843"; exon_number "1";
NW_020490681.1	StringTie	transcript	2	531	.	.	.	transcript_id "MSTRG.1844.1"; gene_id "MSTRG.1844"; xloc "XLOC_003052"; class_code "u"; tss_id "TSS3263";
NW_020490681.1	StringTie	exon	2	531	.	.	.	transcript_id "MSTRG.1844.1"; gene_id "MSTRG.1844"; exon_number "1";
NW_020490776.1	StringTie	transcript	1	530	.	.	.	transcript_id "MSTRG.1845.1"; gene_id "MSTRG.1845"; xloc "XLOC_003053"; class_code "u"; tss_id "TSS3264";
NW_020490776.1	StringTie	exon	1	530	.	.	.	transcript_id "MSTRG.1845.1"; gene_id "MSTRG.1845"; exon_number "1";
NW_020490877.1	StringTie	transcript	4	376	.	.	.	transcript_id "MSTRG.1847.1"; gene_id "MSTRG.1847"; xloc "XLOC_003055"; class_code "u"; tss_id "TSS3266";
NW_020490877.1	StringTie	exon	4	376	.	.	.	transcript_id "MSTRG.1847.1"; gene_id "MSTRG.1847"; exon_number "1";
NW_020490933.1	StringTie	transcript	1	525	.	.	.	transcript_id "MSTRG.1849.1"; gene_id "MSTRG.1849"; xloc "XLOC_003057"; class_code "u"; tss_id "TSS3268";
NW_020490933.1	StringTie	exon	1	525	.	.	.	transcript_id "MSTRG.1849.1"; gene_id "MSTRG.1849"; exon_number "1";
NW_020491036.1	StringTie	transcript	246	524	.	.	.	transcript_id "MSTRG.1850.1"; gene_id "MSTRG.1850"; xloc "XLOC_003060"; class_code "u"; tss_id "TSS3271";
NW_020491036.1	StringTie	exon	246	524	.	.	.	transcript_id "MSTRG.1850.1"; gene_id "MSTRG.1850"; exon_number "1";
NW_020491143.1	StringTie	transcript	136	500	.	.	.	transcript_id "MSTRG.1852.1"; gene_id "MSTRG.1852"; xloc "XLOC_003061"; class_code "u"; tss_id "TSS3272";
NW_020491143.1	StringTie	exon	136	500	.	.	.	transcript_id "MSTRG.1852.1"; gene_id "MSTRG.1852"; exon_number "1";
NW_020491253.1	StringTie	transcript	41	518	.	.	.	transcript_id "MSTRG.1853.1"; gene_id "MSTRG.1853"; xloc "XLOC_003062"; class_code "u"; tss_id "TSS3273";
NW_020491253.1	StringTie	exon	41	518	.	.	.	transcript_id "MSTRG.1853.1"; gene_id "MSTRG.1853"; exon_number "1";
NW_020491308.1	StringTie	transcript	4	519	.	.	.	transcript_id "MSTRG.1854.1"; gene_id "MSTRG.1854"; xloc "XLOC_003063"; class_code "u"; tss_id "TSS3274";
NW_020491308.1	StringTie	exon	4	519	.	.	.	transcript_id "MSTRG.1854.1"; gene_id "MSTRG.1854"; exon_number "1";
NW_020491377.1	StringTie	transcript	123	389	.	.	.	transcript_id "MSTRG.1855.1"; gene_id "MSTRG.1855"; xloc "XLOC_003064"; class_code "u"; tss_id "TSS3275";
NW_020491377.1	StringTie	exon	123	389	.	.	.	transcript_id "MSTRG.1855.1"; gene_id "MSTRG.1855"; exon_number "1";
NW_020491727.1	StringTie	transcript	1	245	.	.	.	transcript_id "MSTRG.1856.1"; gene_id "MSTRG.1856"; xloc "XLOC_003066"; class_code "u"; tss_id "TSS3277";
NW_020491727.1	StringTie	exon	1	245	.	.	.	transcript_id "MSTRG.1856.1"; gene_id "MSTRG.1856"; exon_number "1";
NW_020492078.1	StringTie	transcript	71	411	.	.	.	transcript_id "MSTRG.1858.1"; gene_id "MSTRG.1858"; xloc "XLOC_003068"; class_code "u"; tss_id "TSS3279";
NW_020492078.1	StringTie	exon	71	411	.	.	.	transcript_id "MSTRG.1858.1"; gene_id "MSTRG.1858"; exon_number "1";
NW_020492224.1	StringTie	transcript	1	501	.	.	.	transcript_id "MSTRG.1860.1"; gene_id "MSTRG.1860"; xloc "XLOC_003070"; class_code "u"; tss_id "TSS3281";
NW_020492224.1	StringTie	exon	1	501	.	.	.	transcript_id "MSTRG.1860.1"; gene_id "MSTRG.1860"; exon_number "1";
NW_020492248.1	StringTie	transcript	11	339	.	.	.	transcript_id "MSTRG.1862.1"; gene_id "MSTRG.1862"; xloc "XLOC_003071"; class_code "u"; tss_id "TSS3282";
NW_020492248.1	StringTie	exon	11	339	.	.	.	transcript_id "MSTRG.1862.1"; gene_id "MSTRG.1862"; exon_number "1";
NW_020492340.1	StringTie	transcript	5	215	.	.	.	transcript_id "MSTRG.1863.1"; gene_id "MSTRG.1863"; xloc "XLOC_003073"; class_code "u"; tss_id "TSS3284";
NW_020492340.1	StringTie	exon	5	215	.	.	.	transcript_id "MSTRG.1863.1"; gene_id "MSTRG.1863"; exon_number "1";
NW_020492417.1	StringTie	transcript	19	491	.	.	.	transcript_id "MSTRG.1865.1"; gene_id "MSTRG.1865"; xloc "XLOC_003075"; class_code "u"; tss_id "TSS3286";
NW_020492417.1	StringTie	exon	19	491	.	.	.	transcript_id "MSTRG.1865.1"; gene_id "MSTRG.1865"; exon_number "1";
NW_020492848.1	StringTie	transcript	23	398	.	.	.	transcript_id "MSTRG.1869.1"; gene_id "MSTRG.1869"; xloc "XLOC_003079"; class_code "u"; tss_id "TSS3290";
NW_020492848.1	StringTie	exon	23	398	.	.	.	transcript_id "MSTRG.1869.1"; gene_id "MSTRG.1869"; exon_number "1";
NW_020493066.1	StringTie	transcript	1	485	.	.	.	transcript_id "MSTRG.1870.1"; gene_id "MSTRG.1870"; xloc "XLOC_003081"; class_code "u"; tss_id "TSS3292";
NW_020493066.1	StringTie	exon	1	485	.	.	.	transcript_id "MSTRG.1870.1"; gene_id "MSTRG.1870"; exon_number "1";
NW_020493102.1	StringTie	transcript	204	484	.	.	.	transcript_id "MSTRG.1871.1"; gene_id "MSTRG.1871"; xloc "XLOC_003082"; class_code "u"; tss_id "TSS3293";
NW_020493102.1	StringTie	exon	204	484	.	.	.	transcript_id "MSTRG.1871.1"; gene_id "MSTRG.1871"; exon_number "1";
NW_020493197.1	StringTie	transcript	1	482	.	.	.	transcript_id "MSTRG.1872.1"; gene_id "MSTRG.1872"; xloc "XLOC_003083"; class_code "u"; tss_id "TSS3294";
NW_020493197.1	StringTie	exon	1	482	.	.	.	transcript_id "MSTRG.1872.1"; gene_id "MSTRG.1872"; exon_number "1";
NW_020493786.1	StringTie	transcript	1	472	.	.	.	transcript_id "MSTRG.1880.1"; gene_id "MSTRG.1880"; xloc "XLOC_003091"; class_code "u"; tss_id "TSS3302";
NW_020493786.1	StringTie	exon	1	472	.	.	.	transcript_id "MSTRG.1880.1"; gene_id "MSTRG.1880"; exon_number "1";
NW_020493787.1	StringTie	transcript	124	350	.	.	.	transcript_id "MSTRG.1881.1"; gene_id "MSTRG.1881"; xloc "XLOC_003092"; class_code "u"; tss_id "TSS3303";
NW_020493787.1	StringTie	exon	124	350	.	.	.	transcript_id "MSTRG.1881.1"; gene_id "MSTRG.1881"; exon_number "1";
NW_020493886.1	StringTie	transcript	29	456	.	.	.	transcript_id "MSTRG.1882.1"; gene_id "MSTRG.1882"; xloc "XLOC_003093"; class_code "u"; tss_id "TSS3304";
NW_020493886.1	StringTie	exon	29	456	.	.	.	transcript_id "MSTRG.1882.1"; gene_id "MSTRG.1882"; exon_number "1";
NW_020494180.1	StringTie	transcript	93	435	.	.	.	transcript_id "MSTRG.1883.1"; gene_id "MSTRG.1883"; xloc "XLOC_003096"; class_code "u"; tss_id "TSS3307";
NW_020494180.1	StringTie	exon	93	435	.	.	.	transcript_id "MSTRG.1883.1"; gene_id "MSTRG.1883"; exon_number "1";
NW_020494292.1	StringTie	transcript	1	464	.	.	.	transcript_id "MSTRG.1885.1"; gene_id "MSTRG.1885"; xloc "XLOC_003098"; class_code "u"; tss_id "TSS3309";
NW_020494292.1	StringTie	exon	1	464	.	.	.	transcript_id "MSTRG.1885.1"; gene_id "MSTRG.1885"; exon_number "1";
NW_020494536.1	StringTie	transcript	94	320	.	.	.	transcript_id "MSTRG.1886.1"; gene_id "MSTRG.1886"; xloc "XLOC_003099"; class_code "u"; tss_id "TSS3310";
NW_020494536.1	StringTie	exon	94	320	.	.	.	transcript_id "MSTRG.1886.1"; gene_id "MSTRG.1886"; exon_number "1";
NW_020494650.1	StringTie	transcript	1	456	.	.	.	transcript_id "MSTRG.1888.1"; gene_id "MSTRG.1888"; xloc "XLOC_003101"; class_code "u"; tss_id "TSS3312";
NW_020494650.1	StringTie	exon	1	456	.	.	.	transcript_id "MSTRG.1888.1"; gene_id "MSTRG.1888"; exon_number "1";
NW_020494799.1	StringTie	transcript	1	369	.	.	.	transcript_id "MSTRG.1889.1"; gene_id "MSTRG.1889"; xloc "XLOC_003102"; class_code "u"; tss_id "TSS3313";
NW_020494799.1	StringTie	exon	1	369	.	.	.	transcript_id "MSTRG.1889.1"; gene_id "MSTRG.1889"; exon_number "1";
NW_020494919.1	StringTie	transcript	6	274	.	.	.	transcript_id "MSTRG.1890.1"; gene_id "MSTRG.1890"; xloc "XLOC_003104"; class_code "u"; tss_id "TSS3315";
NW_020494919.1	StringTie	exon	6	274	.	.	.	transcript_id "MSTRG.1890.1"; gene_id "MSTRG.1890"; exon_number "1";
NW_020495761.1	StringTie	transcript	154	439	.	.	.	transcript_id "MSTRG.1893.1"; gene_id "MSTRG.1893"; xloc "XLOC_003108"; class_code "u"; tss_id "TSS3319";
NW_020495761.1	StringTie	exon	154	439	.	.	.	transcript_id "MSTRG.1893.1"; gene_id "MSTRG.1893"; exon_number "1";
NW_020495792.1	StringTie	transcript	1	437	.	.	.	transcript_id "MSTRG.1895.1"; gene_id "MSTRG.1895"; xloc "XLOC_003110"; class_code "u"; tss_id "TSS3321";
NW_020495792.1	StringTie	exon	1	437	.	.	.	transcript_id "MSTRG.1895.1"; gene_id "MSTRG.1895"; exon_number "1";
NW_020495807.1	StringTie	transcript	8	262	.	.	.	transcript_id "MSTRG.1896.1"; gene_id "MSTRG.1896"; xloc "XLOC_003111"; class_code "u"; tss_id "TSS3322";
NW_020495807.1	StringTie	exon	8	262	.	.	.	transcript_id "MSTRG.1896.1"; gene_id "MSTRG.1896"; exon_number "1";
NW_020496059.1	StringTie	transcript	120	434	.	.	.	transcript_id "MSTRG.1897.1"; gene_id "MSTRG.1897"; xloc "XLOC_003112"; class_code "u"; tss_id "TSS3323";
NW_020496059.1	StringTie	exon	120	434	.	.	.	transcript_id "MSTRG.1897.1"; gene_id "MSTRG.1897"; exon_number "1";
NW_020496094.1	StringTie	transcript	222	432	.	.	.	transcript_id "MSTRG.1898.1"; gene_id "MSTRG.1898"; xloc "XLOC_003113"; class_code "u"; tss_id "TSS3324";
NW_020496094.1	StringTie	exon	222	432	.	.	.	transcript_id "MSTRG.1898.1"; gene_id "MSTRG.1898"; exon_number "1";
NW_020496174.1	StringTie	transcript	167	432	.	.	.	transcript_id "MSTRG.1899.1"; gene_id "MSTRG.1899"; xloc "XLOC_003114"; class_code "u"; tss_id "TSS3325";
NW_020496174.1	StringTie	exon	167	432	.	.	.	transcript_id "MSTRG.1899.1"; gene_id "MSTRG.1899"; exon_number "1";
NW_020496307.1	StringTie	transcript	1	430	.	.	.	transcript_id "MSTRG.1900.1"; gene_id "MSTRG.1900"; xloc "XLOC_003115"; class_code "u"; tss_id "TSS3326";
NW_020496307.1	StringTie	exon	1	430	.	.	.	transcript_id "MSTRG.1900.1"; gene_id "MSTRG.1900"; exon_number "1";
NW_020496423.1	StringTie	transcript	73	406	.	.	.	transcript_id "MSTRG.1902.1"; gene_id "MSTRG.1902"; xloc "XLOC_003117"; class_code "u"; tss_id "TSS3328";
NW_020496423.1	StringTie	exon	73	406	.	.	.	transcript_id "MSTRG.1902.1"; gene_id "MSTRG.1902"; exon_number "1";
NW_020496559.1	StringTie	transcript	102	392	.	.	.	transcript_id "MSTRG.1903.1"; gene_id "MSTRG.1903"; xloc "XLOC_003119"; class_code "u"; tss_id "TSS3330";
NW_020496559.1	StringTie	exon	102	392	.	.	.	transcript_id "MSTRG.1903.1"; gene_id "MSTRG.1903"; exon_number "1";
NW_020497065.1	StringTie	transcript	3	230	.	.	.	transcript_id "MSTRG.1905.1"; gene_id "MSTRG.1905"; xloc "XLOC_003121"; class_code "u"; tss_id "TSS3332";
NW_020497065.1	StringTie	exon	3	230	.	.	.	transcript_id "MSTRG.1905.1"; gene_id "MSTRG.1905"; exon_number "1";
NW_020497157.1	StringTie	transcript	71	308	.	.	.	transcript_id "MSTRG.1906.1"; gene_id "MSTRG.1906"; xloc "XLOC_003123"; class_code "u"; tss_id "TSS3334";
NW_020497157.1	StringTie	exon	71	308	.	.	.	transcript_id "MSTRG.1906.1"; gene_id "MSTRG.1906"; exon_number "1";
NW_020497392.1	StringTie	transcript	1	343	.	.	.	transcript_id "MSTRG.1907.1"; gene_id "MSTRG.1907"; xloc "XLOC_003124"; class_code "u"; tss_id "TSS3335";
NW_020497392.1	StringTie	exon	1	343	.	.	.	transcript_id "MSTRG.1907.1"; gene_id "MSTRG.1907"; exon_number "1";
NW_020497623.1	StringTie	transcript	192	411	.	.	.	transcript_id "MSTRG.1909.1"; gene_id "MSTRG.1909"; xloc "XLOC_003126"; class_code "u"; tss_id "TSS3337";
NW_020497623.1	StringTie	exon	192	411	.	.	.	transcript_id "MSTRG.1909.1"; gene_id "MSTRG.1909"; exon_number "1";
NW_020497701.1	StringTie	transcript	1	284	.	.	.	transcript_id "MSTRG.1910.1"; gene_id "MSTRG.1910"; xloc "XLOC_003127"; class_code "u"; tss_id "TSS3338";
NW_020497701.1	StringTie	exon	1	284	.	.	.	transcript_id "MSTRG.1910.1"; gene_id "MSTRG.1910"; exon_number "1";
NW_020498024.1	StringTie	transcript	140	395	.	.	.	transcript_id "MSTRG.1911.1"; gene_id "MSTRG.1911"; xloc "XLOC_003129"; class_code "u"; tss_id "TSS3340";
NW_020498024.1	StringTie	exon	140	395	.	.	.	transcript_id "MSTRG.1911.1"; gene_id "MSTRG.1911"; exon_number "1";
NW_020498043.1	StringTie	transcript	31	274	.	.	.	transcript_id "MSTRG.1912.1"; gene_id "MSTRG.1912"; xloc "XLOC_003130"; class_code "u"; tss_id "TSS3341";
NW_020498043.1	StringTie	exon	31	274	.	.	.	transcript_id "MSTRG.1912.1"; gene_id "MSTRG.1912"; exon_number "1";
NW_020498167.1	StringTie	transcript	65	325	.	.	.	transcript_id "MSTRG.1914.1"; gene_id "MSTRG.1914"; xloc "XLOC_003133"; class_code "u"; tss_id "TSS3344";
NW_020498167.1	StringTie	exon	65	325	.	.	.	transcript_id "MSTRG.1914.1"; gene_id "MSTRG.1914"; exon_number "1";
NW_020498196.1	StringTie	transcript	96	380	.	.	.	transcript_id "MSTRG.1916.1"; gene_id "MSTRG.1916"; xloc "XLOC_003134"; class_code "u"; tss_id "TSS3345";
NW_020498196.1	StringTie	exon	96	380	.	.	.	transcript_id "MSTRG.1916.1"; gene_id "MSTRG.1916"; exon_number "1";
NW_020498289.1	StringTie	transcript	97	371	.	.	.	transcript_id "MSTRG.1917.1"; gene_id "MSTRG.1917"; xloc "XLOC_003135"; class_code "u"; tss_id "TSS3346";
NW_020498289.1	StringTie	exon	97	371	.	.	.	transcript_id "MSTRG.1917.1"; gene_id "MSTRG.1917"; exon_number "1";
NW_020498350.1	StringTie	transcript	55	355	.	.	.	transcript_id "MSTRG.1918.1"; gene_id "MSTRG.1918"; xloc "XLOC_003136"; class_code "u"; tss_id "TSS3347";
NW_020498350.1	StringTie	exon	55	355	.	.	.	transcript_id "MSTRG.1918.1"; gene_id "MSTRG.1918"; exon_number "1";
NW_020498579.1	StringTie	transcript	2	399	.	.	.	transcript_id "MSTRG.1919.1"; gene_id "MSTRG.1919"; xloc "XLOC_003138"; class_code "u"; tss_id "TSS3349";
NW_020498579.1	StringTie	exon	2	399	.	.	.	transcript_id "MSTRG.1919.1"; gene_id "MSTRG.1919"; exon_number "1";
NW_020498710.1	StringTie	transcript	80	300	.	.	.	transcript_id "MSTRG.1921.1"; gene_id "MSTRG.1921"; xloc "XLOC_003139"; class_code "u"; tss_id "TSS3350";
NW_020498710.1	StringTie	exon	80	300	.	.	.	transcript_id "MSTRG.1921.1"; gene_id "MSTRG.1921"; exon_number "1";
NW_020498983.1	StringTie	transcript	141	342	.	.	.	transcript_id "MSTRG.1922.1"; gene_id "MSTRG.1922"; xloc "XLOC_003141"; class_code "u"; tss_id "TSS3352";
NW_020498983.1	StringTie	exon	141	342	.	.	.	transcript_id "MSTRG.1922.1"; gene_id "MSTRG.1922"; exon_number "1";
NW_020499719.1	StringTie	transcript	1	382	.	.	.	transcript_id "MSTRG.1925.1"; gene_id "MSTRG.1925"; xloc "XLOC_003144"; class_code "u"; tss_id "TSS3355";
NW_020499719.1	StringTie	exon	1	382	.	.	.	transcript_id "MSTRG.1925.1"; gene_id "MSTRG.1925"; exon_number "1";
NW_020499889.1	StringTie	transcript	1	378	.	.	.	transcript_id "MSTRG.1926.1"; gene_id "MSTRG.1926"; xloc "XLOC_003145"; class_code "u"; tss_id "TSS3356";
NW_020499889.1	StringTie	exon	1	378	.	.	.	transcript_id "MSTRG.1926.1"; gene_id "MSTRG.1926"; exon_number "1";
NW_020500034.1	StringTie	transcript	1	340	.	.	.	transcript_id "MSTRG.1927.1"; gene_id "MSTRG.1927"; xloc "XLOC_003146"; class_code "u"; tss_id "TSS3357";
NW_020500034.1	StringTie	exon	1	340	.	.	.	transcript_id "MSTRG.1927.1"; gene_id "MSTRG.1927"; exon_number "1";
NW_020500778.1	StringTie	transcript	109	330	.	.	.	transcript_id "MSTRG.1932.1"; gene_id "MSTRG.1932"; xloc "XLOC_003152"; class_code "u"; tss_id "TSS3363";
NW_020500778.1	StringTie	exon	109	330	.	.	.	transcript_id "MSTRG.1932.1"; gene_id "MSTRG.1932"; exon_number "1";
NW_020501395.1	StringTie	transcript	1	361	.	.	.	transcript_id "MSTRG.1935.1"; gene_id "MSTRG.1935"; xloc "XLOC_003154"; class_code "u"; tss_id "TSS3365";
NW_020501395.1	StringTie	exon	1	361	.	.	.	transcript_id "MSTRG.1935.1"; gene_id "MSTRG.1935"; exon_number "1";
NW_020501951.1	StringTie	transcript	1	354	.	.	.	transcript_id "MSTRG.1937.1"; gene_id "MSTRG.1937"; xloc "XLOC_003156"; class_code "u"; tss_id "TSS3367";
NW_020501951.1	StringTie	exon	1	354	.	.	.	transcript_id "MSTRG.1937.1"; gene_id "MSTRG.1937"; exon_number "1";
NW_020502313.1	StringTie	transcript	10	350	.	.	.	transcript_id "MSTRG.1940.1"; gene_id "MSTRG.1940"; xloc "XLOC_003160"; class_code "u"; tss_id "TSS3371";
NW_020502313.1	StringTie	exon	10	350	.	.	.	transcript_id "MSTRG.1940.1"; gene_id "MSTRG.1940"; exon_number "1";
NW_020502551.1	StringTie	transcript	1	347	.	.	.	transcript_id "MSTRG.1942.1"; gene_id "MSTRG.1942"; xloc "XLOC_003161"; class_code "u"; tss_id "TSS3372";
NW_020502551.1	StringTie	exon	1	347	.	.	.	transcript_id "MSTRG.1942.1"; gene_id "MSTRG.1942"; exon_number "1";
NW_020502849.1	StringTie	transcript	1	343	.	.	.	transcript_id "MSTRG.1943.1"; gene_id "MSTRG.1943"; xloc "XLOC_003162"; class_code "u"; tss_id "TSS3373";
NW_020502849.1	StringTie	exon	1	343	.	.	.	transcript_id "MSTRG.1943.1"; gene_id "MSTRG.1943"; exon_number "1";
NW_020503043.1	StringTie	transcript	1	277	.	.	.	transcript_id "MSTRG.1944.1"; gene_id "MSTRG.1944"; xloc "XLOC_003163"; class_code "u"; tss_id "TSS3374";
NW_020503043.1	StringTie	exon	1	277	.	.	.	transcript_id "MSTRG.1944.1"; gene_id "MSTRG.1944"; exon_number "1";
NW_020503720.1	StringTie	transcript	23	313	.	.	.	transcript_id "MSTRG.1945.1"; gene_id "MSTRG.1945"; xloc "XLOC_003164"; class_code "u"; tss_id "TSS3375";
NW_020503720.1	StringTie	exon	23	313	.	.	.	transcript_id "MSTRG.1945.1"; gene_id "MSTRG.1945"; exon_number "1";
NW_020503818.1	StringTie	transcript	25	336	.	.	.	transcript_id "MSTRG.1946.1"; gene_id "MSTRG.1946"; xloc "XLOC_003165"; class_code "u"; tss_id "TSS3376";
NW_020503818.1	StringTie	exon	25	336	.	.	.	transcript_id "MSTRG.1946.1"; gene_id "MSTRG.1946"; exon_number "1";
NW_020504096.1	StringTie	transcript	1	332	.	.	.	transcript_id "MSTRG.1947.1"; gene_id "MSTRG.1947"; xloc "XLOC_003167"; class_code "u"; tss_id "TSS3378";
NW_020504096.1	StringTie	exon	1	332	.	.	.	transcript_id "MSTRG.1947.1"; gene_id "MSTRG.1947"; exon_number "1";
NW_020504773.1	StringTie	transcript	3	324	.	.	.	transcript_id "MSTRG.1949.1"; gene_id "MSTRG.1949"; xloc "XLOC_003168"; class_code "u"; tss_id "TSS3379";
NW_020504773.1	StringTie	exon	3	324	.	.	.	transcript_id "MSTRG.1949.1"; gene_id "MSTRG.1949"; exon_number "1";
NW_020505604.1	StringTie	transcript	1	234	.	.	.	transcript_id "MSTRG.1950.1"; gene_id "MSTRG.1950"; xloc "XLOC_003169"; class_code "u"; tss_id "TSS3380";
NW_020505604.1	StringTie	exon	1	234	.	.	.	transcript_id "MSTRG.1950.1"; gene_id "MSTRG.1950"; exon_number "1";
NW_020505872.1	StringTie	transcript	1	313	.	.	.	transcript_id "MSTRG.1952.1"; gene_id "MSTRG.1952"; xloc "XLOC_003171"; class_code "u"; tss_id "TSS3382";
NW_020505872.1	StringTie	exon	1	313	.	.	.	transcript_id "MSTRG.1952.1"; gene_id "MSTRG.1952"; exon_number "1";
NW_020506086.1	StringTie	transcript	46	280	.	.	.	transcript_id "MSTRG.1953.1"; gene_id "MSTRG.1953"; xloc "XLOC_003172"; class_code "u"; tss_id "TSS3383";
NW_020506086.1	StringTie	exon	46	280	.	.	.	transcript_id "MSTRG.1953.1"; gene_id "MSTRG.1953"; exon_number "1";
NW_020506888.1	StringTie	transcript	54	299	.	.	.	transcript_id "MSTRG.1954.1"; gene_id "MSTRG.1954"; xloc "XLOC_003173"; class_code "u"; tss_id "TSS3384";
NW_020506888.1	StringTie	exon	54	299	.	.	.	transcript_id "MSTRG.1954.1"; gene_id "MSTRG.1954"; exon_number "1";
NW_020506892.1	StringTie	transcript	11	305	.	.	.	transcript_id "MSTRG.1955.1"; gene_id "MSTRG.1955"; xloc "XLOC_003174"; class_code "u"; tss_id "TSS3385";
NW_020506892.1	StringTie	exon	11	305	.	.	.	transcript_id "MSTRG.1955.1"; gene_id "MSTRG.1955"; exon_number "1";
NW_020507550.1	StringTie	transcript	1	287	.	.	.	transcript_id "MSTRG.1957.1"; gene_id "MSTRG.1957"; xloc "XLOC_003177"; class_code "u"; tss_id "TSS3388";
NW_020507550.1	StringTie	exon	1	287	.	.	.	transcript_id "MSTRG.1957.1"; gene_id "MSTRG.1957"; exon_number "1";
NW_020509691.1	StringTie	transcript	30	283	.	.	.	transcript_id "MSTRG.1962.1"; gene_id "MSTRG.1962"; xloc "XLOC_003182"; class_code "u"; tss_id "TSS3393";
NW_020509691.1	StringTie	exon	30	283	.	.	.	transcript_id "MSTRG.1962.1"; gene_id "MSTRG.1962"; exon_number "1";
NW_020510505.1	StringTie	transcript	1	273	.	.	.	transcript_id "MSTRG.1963.1"; gene_id "MSTRG.1963"; xloc "XLOC_003183"; class_code "u"; tss_id "TSS3394";
NW_020510505.1	StringTie	exon	1	273	.	.	.	transcript_id "MSTRG.1963.1"; gene_id "MSTRG.1963"; exon_number "1";
NW_020510585.1	StringTie	transcript	3	244	.	.	.	transcript_id "MSTRG.1964.1"; gene_id "MSTRG.1964"; xloc "XLOC_003184"; class_code "u"; tss_id "TSS3395";
NW_020510585.1	StringTie	exon	3	244	.	.	.	transcript_id "MSTRG.1964.1"; gene_id "MSTRG.1964"; exon_number "1";
NW_020511612.1	StringTie	transcript	8	248	.	.	.	transcript_id "MSTRG.1966.1"; gene_id "MSTRG.1966"; xloc "XLOC_003186"; class_code "u"; tss_id "TSS3397";
NW_020511612.1	StringTie	exon	8	248	.	.	.	transcript_id "MSTRG.1966.1"; gene_id "MSTRG.1966"; exon_number "1";
NW_020512150.1	StringTie	transcript	1	263	.	.	.	transcript_id "MSTRG.1969.1"; gene_id "MSTRG.1969"; xloc "XLOC_003188"; class_code "u"; tss_id "TSS3399";
NW_020512150.1	StringTie	exon	1	263	.	.	.	transcript_id "MSTRG.1969.1"; gene_id "MSTRG.1969"; exon_number "1";
NW_020512542.1	StringTie	transcript	1	260	.	.	.	transcript_id "MSTRG.1968.1"; gene_id "MSTRG.1968"; xloc "XLOC_003189"; class_code "u"; tss_id "TSS3400";
NW_020512542.1	StringTie	exon	1	260	.	.	.	transcript_id "MSTRG.1968.1"; gene_id "MSTRG.1968"; exon_number "1";
NW_020513580.1	StringTie	transcript	1	253	.	.	.	transcript_id "MSTRG.1970.1"; gene_id "MSTRG.1970"; xloc "XLOC_003190"; class_code "u"; tss_id "TSS3401";
NW_020513580.1	StringTie	exon	1	253	.	.	.	transcript_id "MSTRG.1970.1"; gene_id "MSTRG.1970"; exon_number "1";
NW_020514694.1	StringTie	transcript	17	236	.	.	.	transcript_id "MSTRG.1971.1"; gene_id "MSTRG.1971"; xloc "XLOC_003191"; class_code "u"; tss_id "TSS3402";
NW_020514694.1	StringTie	exon	17	236	.	.	.	transcript_id "MSTRG.1971.1"; gene_id "MSTRG.1971"; exon_number "1";
NW_020515085.1	StringTie	transcript	20	243	.	.	.	transcript_id "MSTRG.1972.1"; gene_id "MSTRG.1972"; xloc "XLOC_003192"; class_code "u"; tss_id "TSS3403";
NW_020515085.1	StringTie	exon	20	243	.	.	.	transcript_id "MSTRG.1972.1"; gene_id "MSTRG.1972"; exon_number "1";
NW_020517370.1	StringTie	transcript	1	226	.	.	.	transcript_id "MSTRG.1973.1"; gene_id "MSTRG.1973"; xloc "XLOC_003194"; class_code "u"; tss_id "TSS3405";
NW_020517370.1	StringTie	exon	1	226	.	.	.	transcript_id "MSTRG.1973.1"; gene_id "MSTRG.1973"; exon_number "1";
NW_020518008.1	StringTie	transcript	1	221	.	.	.	transcript_id "MSTRG.1974.1"; gene_id "MSTRG.1974"; xloc "XLOC_003195"; class_code "u"; tss_id "TSS3406";
NW_020518008.1	StringTie	exon	1	221	.	.	.	transcript_id "MSTRG.1974.1"; gene_id "MSTRG.1974"; exon_number "1";
NW_020518694.1	StringTie	transcript	1	216	.	.	.	transcript_id "MSTRG.1975.1"; gene_id "MSTRG.1975"; xloc "XLOC_003196"; class_code "u"; tss_id "TSS3407";
NW_020518694.1	StringTie	exon	1	216	.	.	.	transcript_id "MSTRG.1975.1"; gene_id "MSTRG.1975"; exon_number "1";
NW_020521529.1	StringTie	transcript	574215	574418	.	.	.	transcript_id "MSTRG.1998.1"; gene_id "MSTRG.1998"; gene_name "LOC105207972"; xloc "XLOC_003492"; cmp_ref "XM_011177676.2"; class_code "p"; tss_id "TSS4045";
NW_020521529.1	StringTie	exon	574215	574418	.	.	.	transcript_id "MSTRG.1998.1"; gene_id "MSTRG.1998"; exon_number "1";
NW_020521529.1	StringTie	transcript	593276	594989	.	.	.	transcript_id "MSTRG.2004.1"; gene_id "MSTRG.2004"; xloc "XLOC_003493"; class_code "u"; tss_id "TSS4046";
NW_020521529.1	StringTie	exon	593276	594989	.	.	.	transcript_id "MSTRG.2004.1"; gene_id "MSTRG.2004"; exon_number "1";
NW_020521529.1	StringTie	transcript	1217008	1219926	.	.	.	transcript_id "MSTRG.2039.1"; gene_id "MSTRG.2039"; gene_name "LOC105207937"; xloc "XLOC_003495"; cmp_ref "XM_011177624.2"; class_code "p"; tss_id "TSS4048";
NW_020521529.1	StringTie	exon	1217008	1219926	.	.	.	transcript_id "MSTRG.2039.1"; gene_id "MSTRG.2039"; exon_number "1";
NW_020521529.1	StringTie	transcript	1451643	1455753	.	.	.	transcript_id "MSTRG.2047.1"; gene_id "MSTRG.2047"; xloc "XLOC_003496"; class_code "u"; tss_id "TSS4049";
NW_020521529.1	StringTie	exon	1451643	1455753	.	.	.	transcript_id "MSTRG.2047.1"; gene_id "MSTRG.2047"; exon_number "1";
NW_020521529.1	StringTie	transcript	1706064	1706942	.	.	.	transcript_id "MSTRG.2052.1"; gene_id "MSTRG.2052"; gene_name "LOC105200907"; xloc "XLOC_003497"; cmp_ref "XM_011168710.2"; class_code "p"; tss_id "TSS4050";
NW_020521529.1	StringTie	exon	1706064	1706942	.	.	.	transcript_id "MSTRG.2052.1"; gene_id "MSTRG.2052"; exon_number "1";
NW_020521529.1	StringTie	transcript	2414475	2416371	.	.	.	transcript_id "MSTRG.2072.1"; gene_id "MSTRG.2072"; gene_name "LOC105200895"; xloc "XLOC_003498"; cmp_ref "XM_011168693.2"; class_code "i"; tss_id "TSS4051";
NW_020521529.1	StringTie	exon	2414475	2416371	.	.	.	transcript_id "MSTRG.2072.1"; gene_id "MSTRG.2072"; exon_number "1";
NW_020521529.1	StringTie	transcript	2910294	2912316	.	.	.	transcript_id "MSTRG.2082.1"; gene_id "MSTRG.2082"; gene_name "LOC105200879"; xloc "XLOC_003499"; cmp_ref "XM_026130145.1"; class_code "p"; tss_id "TSS4052";
NW_020521529.1	StringTie	exon	2910294	2912316	.	.	.	transcript_id "MSTRG.2082.1"; gene_id "MSTRG.2082"; exon_number "1";
NW_020521529.1	StringTie	transcript	3034492	3038101	.	.	.	transcript_id "MSTRG.2095.1"; gene_id "MSTRG.2095"; gene_name "LOC105200863"; xloc "XLOC_003500"; cmp_ref "XM_011168640.2"; class_code "p"; tss_id "TSS4053";
NW_020521529.1	StringTie	exon	3034492	3038101	.	.	.	transcript_id "MSTRG.2095.1"; gene_id "MSTRG.2095"; exon_number "1";
NW_020521529.1	StringTie	transcript	3905070	3905666	.	.	.	transcript_id "MSTRG.2167.1"; gene_id "MSTRG.2167"; gene_name "LOC105200800"; xloc "XLOC_003503"; cmp_ref "XM_026130261.1"; class_code "p"; tss_id "TSS4056";
NW_020521529.1	StringTie	exon	3905070	3905666	.	.	.	transcript_id "MSTRG.2167.1"; gene_id "MSTRG.2167"; exon_number "1";
NW_020521529.1	StringTie	transcript	4554466	4559795	.	.	.	transcript_id "MSTRG.2177.1"; gene_id "MSTRG.2177"; gene_name "LOC105200791"; xloc "XLOC_003505"; cmp_ref "XM_011168511.2"; class_code "p"; tss_id "TSS4058";
NW_020521529.1	StringTie	exon	4554466	4559795	.	.	.	transcript_id "MSTRG.2177.1"; gene_id "MSTRG.2177"; exon_number "1";
NW_020521529.1	StringTie	transcript	4572299	4573643	.	.	.	transcript_id "MSTRG.2181.1"; gene_id "MSTRG.2181"; xloc "XLOC_003506"; class_code "u"; tss_id "TSS4059";
NW_020521529.1	StringTie	exon	4572299	4573643	.	.	.	transcript_id "MSTRG.2181.1"; gene_id "MSTRG.2181"; exon_number "1";
NW_020521529.1	StringTie	transcript	4573888	4574159	.	.	.	transcript_id "MSTRG.2180.1"; gene_id "MSTRG.2180"; xloc "XLOC_003507"; class_code "u"; tss_id "TSS4060";
NW_020521529.1	StringTie	exon	4573888	4574159	.	.	.	transcript_id "MSTRG.2180.1"; gene_id "MSTRG.2180"; exon_number "1";
NW_020521529.1	StringTie	transcript	6665952	6667334	.	.	.	transcript_id "MSTRG.2252.1"; gene_id "MSTRG.2252"; gene_name "LOC105200916"; xloc "XLOC_003510"; cmp_ref "XM_026130046.1"; class_code "p"; tss_id "TSS4063";
NW_020521529.1	StringTie	exon	6665952	6667334	.	.	.	transcript_id "MSTRG.2252.1"; gene_id "MSTRG.2252"; exon_number "1";
NW_020521530.1	StringTie	transcript	780415	780638	.	+	.	transcript_id "MSTRG.2322.1"; gene_id "MSTRG.2322"; gene_name "LOC105195057"; xloc "XLOC_003545"; cmp_ref "XM_011160273.2"; class_code "p"; tss_id "TSS4181";
NW_020521530.1	StringTie	exon	780415	780638	.	+	.	transcript_id "MSTRG.2322.1"; gene_id "MSTRG.2322"; exon_number "1";
NW_020521530.1	StringTie	transcript	203496	205752	.	.	.	transcript_id "MSTRG.2273.1"; gene_id "MSTRG.2273"; xloc "XLOC_003770"; class_code "u"; tss_id "TSS4674";
NW_020521530.1	StringTie	exon	203496	205752	.	.	.	transcript_id "MSTRG.2273.1"; gene_id "MSTRG.2273"; exon_number "1";
NW_020521530.1	StringTie	transcript	2005061	2005558	.	.	.	transcript_id "MSTRG.2352.1"; gene_id "MSTRG.2352"; gene_name "LOC105199905"; xloc "XLOC_003771"; cmp_ref "XM_011167218.2"; class_code "p"; tss_id "TSS4675";
NW_020521530.1	StringTie	exon	2005061	2005558	.	.	.	transcript_id "MSTRG.2352.1"; gene_id "MSTRG.2352"; exon_number "1";
NW_020521530.1	StringTie	transcript	2508936	2511518	.	.	.	transcript_id "MSTRG.2387.1"; gene_id "MSTRG.2387"; gene_name "LOC105199931"; xloc "XLOC_003772"; cmp_ref "XM_026130348.1"; class_code "p"; tss_id "TSS4676";
NW_020521530.1	StringTie	exon	2508936	2511518	.	.	.	transcript_id "MSTRG.2387.1"; gene_id "MSTRG.2387"; exon_number "1";
NW_020521530.1	StringTie	transcript	2512050	2512316	.	.	.	transcript_id "MSTRG.2388.1"; gene_id "MSTRG.2388"; gene_name "LOC105199932"; xloc "XLOC_003773"; cmp_ref "XM_011167265.2"; class_code "p"; tss_id "TSS4677";
NW_020521530.1	StringTie	exon	2512050	2512316	.	.	.	transcript_id "MSTRG.2388.1"; gene_id "MSTRG.2388"; exon_number "1";
NW_020521530.1	StringTie	transcript	2586279	2587648	.	.	.	transcript_id "MSTRG.2395.1"; gene_id "MSTRG.2395"; gene_name "LOC105199936"; xloc "XLOC_003774"; cmp_ref "XM_026130459.1"; class_code "p"; tss_id "TSS4678";
NW_020521530.1	StringTie	exon	2586279	2587648	.	.	.	transcript_id "MSTRG.2395.1"; gene_id "MSTRG.2395"; exon_number "1";
NW_020521530.1	StringTie	transcript	3325624	3326039	.	.	.	transcript_id "MSTRG.2403.1"; gene_id "MSTRG.2403"; xloc "XLOC_003775"; class_code "u"; tss_id "TSS4679";
NW_020521530.1	StringTie	exon	3325624	3326039	.	.	.	transcript_id "MSTRG.2403.1"; gene_id "MSTRG.2403"; exon_number "1";
NW_020521530.1	StringTie	transcript	3717873	3718363	.	.	.	transcript_id "MSTRG.2427.1"; gene_id "MSTRG.2427"; gene_name "LOC105201648"; xloc "XLOC_003777"; cmp_ref "XM_011169784.2"; class_code "i"; tss_id "TSS4681";
NW_020521530.1	StringTie	exon	3717873	3718363	.	.	.	transcript_id "MSTRG.2427.1"; gene_id "MSTRG.2427"; exon_number "1";
NW_020521530.1	StringTie	transcript	5230811	5231314	.	.	.	transcript_id "MSTRG.2491.1"; gene_id "MSTRG.2491"; gene_name "LOC105196720"; xloc "XLOC_003778"; cmp_ref "XM_011162831.2"; class_code "p"; tss_id "TSS4682";
NW_020521530.1	StringTie	exon	5230811	5231314	.	.	.	transcript_id "MSTRG.2491.1"; gene_id "MSTRG.2491"; exon_number "1";
NW_020521530.1	StringTie	transcript	5298763	5299062	.	.	.	transcript_id "MSTRG.2487.1"; gene_id "MSTRG.2487"; gene_name "LOC105195854"; xloc "XLOC_003779"; cmp_ref "XM_011161467.2"; class_code "p"; tss_id "TSS4683";
NW_020521530.1	StringTie	exon	5298763	5299062	.	.	.	transcript_id "MSTRG.2487.1"; gene_id "MSTRG.2487"; exon_number "1";
NW_020521531.1	StringTie	transcript	465502	471525	.	.	.	transcript_id "MSTRG.2526.1"; gene_id "MSTRG.2526"; gene_name "LOC105205276"; xloc "XLOC_003931"; cmp_ref "XM_026130591.1"; class_code "p"; tss_id "TSS5025";
NW_020521531.1	StringTie	exon	465502	471525	.	.	.	transcript_id "MSTRG.2526.1"; gene_id "MSTRG.2526"; exon_number "1";
NW_020521531.1	StringTie	transcript	671270	671903	.	.	.	transcript_id "MSTRG.2542.1"; gene_id "MSTRG.2542"; xloc "XLOC_003932"; class_code "u"; tss_id "TSS5026";
NW_020521531.1	StringTie	exon	671270	671903	.	.	.	transcript_id "MSTRG.2542.1"; gene_id "MSTRG.2542"; exon_number "1";
NW_020521531.1	StringTie	transcript	1589370	1592956	.	.	.	transcript_id "MSTRG.2568.1"; gene_id "MSTRG.2568"; gene_name "LOC105205243"; xloc "XLOC_003933"; cmp_ref "XM_026130740.1"; class_code "p"; tss_id "TSS5027";
NW_020521531.1	StringTie	exon	1589370	1592956	.	.	.	transcript_id "MSTRG.2568.1"; gene_id "MSTRG.2568"; exon_number "1";
NW_020521531.1	StringTie	transcript	1699052	1701037	.	.	.	transcript_id "MSTRG.2592.1"; gene_id "MSTRG.2592"; gene_name "LOC105205256"; xloc "XLOC_003934"; cmp_ref "XM_011174589.2"; class_code "i"; tss_id "TSS5028";
NW_020521531.1	StringTie	exon	1699052	1701037	.	.	.	transcript_id "MSTRG.2592.1"; gene_id "MSTRG.2592"; exon_number "1";
NW_020521531.1	StringTie	transcript	1963641	1966938	.	.	.	transcript_id "MSTRG.2603.1"; gene_id "MSTRG.2603"; gene_name "LOC105205262"; xloc "XLOC_003935"; cmp_ref "XM_011174604.2"; class_code "p"; tss_id "TSS5029";
NW_020521531.1	StringTie	exon	1963641	1966938	.	.	.	transcript_id "MSTRG.2603.1"; gene_id "MSTRG.2603"; exon_number "1";
NW_020521531.1	StringTie	transcript	2815299	2816033	.	.	.	transcript_id "MSTRG.2613.1"; gene_id "MSTRG.2613"; xloc "XLOC_003936"; class_code "u"; tss_id "TSS5030";
NW_020521531.1	StringTie	exon	2815299	2816033	.	.	.	transcript_id "MSTRG.2613.1"; gene_id "MSTRG.2613"; exon_number "1";
NW_020521531.1	StringTie	transcript	2816437	2816655	.	.	.	transcript_id "MSTRG.2614.1"; gene_id "MSTRG.2614"; xloc "XLOC_003937"; class_code "u"; tss_id "TSS5031";
NW_020521531.1	StringTie	exon	2816437	2816655	.	.	.	transcript_id "MSTRG.2614.1"; gene_id "MSTRG.2614"; exon_number "1";
NW_020521531.1	StringTie	transcript	3134346	3134684	.	.	.	transcript_id "MSTRG.2615.1"; gene_id "MSTRG.2615"; xloc "XLOC_003938"; class_code "u"; tss_id "TSS5032";
NW_020521531.1	StringTie	exon	3134346	3134684	.	.	.	transcript_id "MSTRG.2615.1"; gene_id "MSTRG.2615"; exon_number "1";
NW_020521531.1	StringTie	transcript	3225303	3225534	.	.	.	transcript_id "MSTRG.2624.1"; gene_id "MSTRG.2624"; gene_name "LOC105193924"; xloc "XLOC_003939"; cmp_ref "XM_026130623.1"; class_code "p"; tss_id "TSS5033";
NW_020521531.1	StringTie	exon	3225303	3225534	.	.	.	transcript_id "MSTRG.2624.1"; gene_id "MSTRG.2624"; exon_number "1";
NW_020521531.1	StringTie	transcript	3622698	3623383	.	.	.	transcript_id "MSTRG.2631.1"; gene_id "MSTRG.2631"; gene_name "LOC105193926"; xloc "XLOC_003940"; cmp_ref "XM_026130644.1"; class_code "p"; tss_id "TSS5034";
NW_020521531.1	StringTie	exon	3622698	3623383	.	.	.	transcript_id "MSTRG.2631.1"; gene_id "MSTRG.2631"; exon_number "1";
NW_020521531.1	StringTie	transcript	3864010	3864244	.	.	.	transcript_id "MSTRG.2641.1"; gene_id "MSTRG.2641"; xloc "XLOC_003941"; class_code "u"; tss_id "TSS5035";
NW_020521531.1	StringTie	exon	3864010	3864244	.	.	.	transcript_id "MSTRG.2641.1"; gene_id "MSTRG.2641"; exon_number "1";
NW_020521531.1	StringTie	transcript	3865009	3865485	.	.	.	transcript_id "MSTRG.2643.1"; gene_id "MSTRG.2643"; xloc "XLOC_003942"; class_code "u"; tss_id "TSS5036";
NW_020521531.1	StringTie	exon	3865009	3865485	.	.	.	transcript_id "MSTRG.2643.1"; gene_id "MSTRG.2643"; exon_number "1";
NW_020521531.1	StringTie	transcript	3869662	3870067	.	.	.	transcript_id "MSTRG.2644.1"; gene_id "MSTRG.2644"; xloc "XLOC_003943"; class_code "u"; tss_id "TSS5037";
NW_020521531.1	StringTie	exon	3869662	3870067	.	.	.	transcript_id "MSTRG.2644.1"; gene_id "MSTRG.2644"; exon_number "1";
NW_020521531.1	StringTie	transcript	3871245	3871689	.	.	.	transcript_id "MSTRG.2645.1"; gene_id "MSTRG.2645"; xloc "XLOC_003944"; class_code "u"; tss_id "TSS5038";
NW_020521531.1	StringTie	exon	3871245	3871689	.	.	.	transcript_id "MSTRG.2645.1"; gene_id "MSTRG.2645"; exon_number "1";
NW_020521531.1	StringTie	transcript	3874277	3874640	.	.	.	transcript_id "MSTRG.2650.1"; gene_id "MSTRG.2650"; gene_name "LOC113003010"; xloc "XLOC_003945"; cmp_ref "XM_026130568.1"; class_code "p"; tss_id "TSS5039";
NW_020521531.1	StringTie	exon	3874277	3874640	.	.	.	transcript_id "MSTRG.2650.1"; gene_id "MSTRG.2650"; exon_number "1";
NW_020521531.1	StringTie	transcript	3875826	3876197	.	.	.	transcript_id "MSTRG.2649.1"; gene_id "MSTRG.2649"; xloc "XLOC_003946"; class_code "u"; tss_id "TSS5040";
NW_020521531.1	StringTie	exon	3875826	3876197	.	.	.	transcript_id "MSTRG.2649.1"; gene_id "MSTRG.2649"; exon_number "1";
NW_020521531.1	StringTie	transcript	4520691	4520962	.	.	.	transcript_id "MSTRG.2662.1"; gene_id "MSTRG.2662"; gene_name "LOC113003024"; xloc "XLOC_003947"; cmp_ref "XR_003268232.1"; class_code "p"; tss_id "TSS5041";
NW_020521531.1	StringTie	exon	4520691	4520962	.	.	.	transcript_id "MSTRG.2662.1"; gene_id "MSTRG.2662"; exon_number "1";
NW_020521532.1	StringTie	transcript	242824	244563	.	-	.	transcript_id "MSTRG.2680.1"; gene_id "MSTRG.2680"; gene_name "LOC105196952"; xloc "XLOC_004019"; cmp_ref "XM_011163117.2"; class_code "p"; tss_id "TSS5214";
NW_020521532.1	StringTie	exon	242824	244563	.	-	.	transcript_id "MSTRG.2680.1"; gene_id "MSTRG.2680"; exon_number "1";
NW_020521532.1	StringTie	transcript	372655	372854	.	.	.	transcript_id "MSTRG.2670.1"; gene_id "MSTRG.2670"; xloc "XLOC_004087"; class_code "u"; tss_id "TSS5343";
NW_020521532.1	StringTie	exon	372655	372854	.	.	.	transcript_id "MSTRG.2670.1"; gene_id "MSTRG.2670"; exon_number "1";
NW_020521532.1	StringTie	transcript	525742	526245	.	.	.	transcript_id "MSTRG.2675.1"; gene_id "MSTRG.2675"; gene_name "LOC105196961"; xloc "XLOC_004088"; cmp_ref "XM_011163125.2"; class_code "p"; tss_id "TSS5344";
NW_020521532.1	StringTie	exon	525742	526245	.	.	.	transcript_id "MSTRG.2675.1"; gene_id "MSTRG.2675"; exon_number "1";
NW_020521532.1	StringTie	transcript	566897	568012	.	.	.	transcript_id "MSTRG.2683.1"; gene_id "MSTRG.2683"; gene_name "LOC105197001"; xloc "XLOC_004089"; cmp_ref "XM_026130773.1"; class_code "p"; tss_id "TSS5345";
NW_020521532.1	StringTie	exon	566897	568012	.	.	.	transcript_id "MSTRG.2683.1"; gene_id "MSTRG.2683"; exon_number "1";
NW_020521532.1	StringTie	transcript	664509	664833	.	.	.	transcript_id "MSTRG.2695.1"; gene_id "MSTRG.2695"; gene_name "LOC105196969"; xloc "XLOC_004090"; cmp_ref "XM_026130793.1"; class_code "p"; tss_id "TSS5346";
NW_020521532.1	StringTie	exon	664509	664833	.	.	.	transcript_id "MSTRG.2695.1"; gene_id "MSTRG.2695"; exon_number "1";
NW_020521532.1	StringTie	transcript	674225	674434	.	.	.	transcript_id "MSTRG.2689.1"; gene_id "MSTRG.2689"; gene_name "LOC105197004"; xloc "XLOC_004091"; cmp_ref "XM_026130822.1"; class_code "p"; tss_id "TSS5347";
NW_020521532.1	StringTie	exon	674225	674434	.	.	.	transcript_id "MSTRG.2689.1"; gene_id "MSTRG.2689"; exon_number "1";
NW_020521532.1	StringTie	transcript	1447841	1448410	.	.	.	transcript_id "MSTRG.2712.1"; gene_id "MSTRG.2712"; gene_name "LOC105196982"; xloc "XLOC_004093"; cmp_ref "XM_011163159.2"; class_code "p"; tss_id "TSS5349";
NW_020521532.1	StringTie	exon	1447841	1448410	.	.	.	transcript_id "MSTRG.2712.1"; gene_id "MSTRG.2712"; exon_number "1";
NW_020521532.1	StringTie	transcript	2454987	2457865	.	.	.	transcript_id "MSTRG.2731.1"; gene_id "MSTRG.2731"; gene_name "LOC105194638"; xloc "XLOC_004094"; cmp_ref "XM_026130850.1"; class_code "i"; tss_id "TSS5350";
NW_020521532.1	StringTie	exon	2454987	2457865	.	.	.	transcript_id "MSTRG.2731.1"; gene_id "MSTRG.2731"; exon_number "1";
NW_020521532.1	StringTie	transcript	3589438	3590764	.	.	.	transcript_id "MSTRG.2771.1"; gene_id "MSTRG.2771"; xloc "XLOC_004095"; class_code "u"; tss_id "TSS5351";
NW_020521532.1	StringTie	exon	3589438	3590764	.	.	.	transcript_id "MSTRG.2771.1"; gene_id "MSTRG.2771"; exon_number "1";
NW_020521532.1	StringTie	transcript	3592138	3592780	.	.	.	transcript_id "MSTRG.2772.1"; gene_id "MSTRG.2772"; xloc "XLOC_004096"; class_code "u"; tss_id "TSS5352";
NW_020521532.1	StringTie	exon	3592138	3592780	.	.	.	transcript_id "MSTRG.2772.1"; gene_id "MSTRG.2772"; exon_number "1";
NW_020521533.1	StringTie	transcript	1693837	1694172	.	.	.	transcript_id "MSTRG.2871.1"; gene_id "MSTRG.2871"; gene_name "LOC105195237"; xloc "XLOC_004275"; cmp_ref "XM_011160589.2"; class_code "p"; tss_id "TSS5761";
NW_020521533.1	StringTie	exon	1693837	1694172	.	.	.	transcript_id "MSTRG.2871.1"; gene_id "MSTRG.2871"; exon_number "1";
NW_020521534.1	StringTie	transcript	613099	613636	.	.	.	transcript_id "MSTRG.2959.1"; gene_id "MSTRG.2959"; xloc "XLOC_004465"; class_code "u"; tss_id "TSS6172";
NW_020521534.1	StringTie	exon	613099	613636	.	.	.	transcript_id "MSTRG.2959.1"; gene_id "MSTRG.2959"; exon_number "1";
NW_020521534.1	StringTie	transcript	863121	864963	.	.	.	transcript_id "MSTRG.2963.1"; gene_id "MSTRG.2963"; xloc "XLOC_004466"; class_code "u"; tss_id "TSS6173";
NW_020521534.1	StringTie	exon	863121	864963	.	.	.	transcript_id "MSTRG.2963.1"; gene_id "MSTRG.2963"; exon_number "1";
NW_020521534.1	StringTie	transcript	1069401	1069714	.	.	.	transcript_id "MSTRG.2972.1"; gene_id "MSTRG.2972"; xloc "XLOC_004469"; class_code "u"; tss_id "TSS6176";
NW_020521534.1	StringTie	exon	1069401	1069714	.	.	.	transcript_id "MSTRG.2972.1"; gene_id "MSTRG.2972"; exon_number "1";
NW_020521534.1	StringTie	transcript	1070387	1070648	.	.	.	transcript_id "MSTRG.2973.1"; gene_id "MSTRG.2973"; xloc "XLOC_004470"; class_code "u"; tss_id "TSS6177";
NW_020521534.1	StringTie	exon	1070387	1070648	.	.	.	transcript_id "MSTRG.2973.1"; gene_id "MSTRG.2973"; exon_number "1";
NW_020521534.1	StringTie	transcript	1071586	1071809	.	.	.	transcript_id "MSTRG.2974.1"; gene_id "MSTRG.2974"; xloc "XLOC_004471"; class_code "u"; tss_id "TSS6178";
NW_020521534.1	StringTie	exon	1071586	1071809	.	.	.	transcript_id "MSTRG.2974.1"; gene_id "MSTRG.2974"; exon_number "1";
NW_020521534.1	StringTie	transcript	1613657	1613989	.	.	.	transcript_id "MSTRG.3011.1"; gene_id "MSTRG.3011"; gene_name "LOC105197455"; xloc "XLOC_004472"; cmp_ref "XM_011163820.2"; class_code "p"; tss_id "TSS6179";
NW_020521534.1	StringTie	exon	1613657	1613989	.	.	.	transcript_id "MSTRG.3011.1"; gene_id "MSTRG.3011"; exon_number "1";
NW_020521534.1	StringTie	transcript	1775616	1775926	.	.	.	transcript_id "MSTRG.3025.1"; gene_id "MSTRG.3025"; gene_name "LOC105197440"; xloc "XLOC_004473"; cmp_ref "XM_026131169.1"; class_code "p"; tss_id "TSS6180";
NW_020521534.1	StringTie	exon	1775616	1775926	.	.	.	transcript_id "MSTRG.3025.1"; gene_id "MSTRG.3025"; exon_number "1";
NW_020521534.1	StringTie	transcript	1776400	1778309	.	.	.	transcript_id "MSTRG.3026.1"; gene_id "MSTRG.3026"; gene_name "LOC105197440"; xloc "XLOC_004474"; cmp_ref "XM_026131169.1"; class_code "p"; tss_id "TSS6181";
NW_020521534.1	StringTie	exon	1776400	1778309	.	.	.	transcript_id "MSTRG.3026.1"; gene_id "MSTRG.3026"; exon_number "1";
NW_020521534.1	StringTie	transcript	2846140	2846935	.	.	.	transcript_id "MSTRG.3061.1"; gene_id "MSTRG.3061"; xloc "XLOC_004476"; class_code "u"; tss_id "TSS6183";
NW_020521534.1	StringTie	exon	2846140	2846935	.	.	.	transcript_id "MSTRG.3061.1"; gene_id "MSTRG.3061"; exon_number "1";
NW_020521534.1	StringTie	transcript	3955323	3960276	.	.	.	transcript_id "MSTRG.3086.1"; gene_id "MSTRG.3086"; gene_name "LOC105207562"; xloc "XLOC_004478"; cmp_ref "XM_026131142.1"; class_code "p"; tss_id "TSS6185";
NW_020521534.1	StringTie	exon	3955323	3960276	.	.	.	transcript_id "MSTRG.3086.1"; gene_id "MSTRG.3086"; exon_number "1";
NW_020521535.1	StringTie	transcript	945298	947852	.	-	.	transcript_id "MSTRG.3147.1"; gene_id "MSTRG.3147"; gene_name "LOC105194767"; xloc "XLOC_004588"; cmp_ref "XM_011159858.2"; class_code "p"; tss_id "TSS6450";
NW_020521535.1	StringTie	exon	945298	947852	.	-	.	transcript_id "MSTRG.3147.1"; gene_id "MSTRG.3147"; exon_number "1";
NW_020521535.1	StringTie	transcript	1244853	1245069	.	-	.	transcript_id "MSTRG.3175.1"; gene_id "MSTRG.3175"; gene_name "LOC105194782"; xloc "XLOC_004603"; cmp_ref "XM_011159884.2"; class_code "p"; tss_id "TSS6482";
NW_020521535.1	StringTie	exon	1244853	1245069	.	-	.	transcript_id "MSTRG.3175.1"; gene_id "MSTRG.3175"; exon_number "1";
NW_020521535.1	StringTie	transcript	256565	256783	.	.	.	transcript_id "MSTRG.3103.1"; gene_id "MSTRG.3103"; gene_name "LOC105194736"; xloc "XLOC_004664"; cmp_ref "XM_026131323.1"; class_code "p"; tss_id "TSS6610";
NW_020521535.1	StringTie	exon	256565	256783	.	.	.	transcript_id "MSTRG.3103.1"; gene_id "MSTRG.3103"; exon_number "1";
NW_020521535.1	StringTie	transcript	1538744	1540479	.	.	.	transcript_id "MSTRG.3195.1"; gene_id "MSTRG.3195"; gene_name "LOC105194805"; xloc "XLOC_004666"; cmp_ref "XM_011159910.2"; class_code "p"; tss_id "TSS6612";
NW_020521535.1	StringTie	exon	1538744	1540479	.	.	.	transcript_id "MSTRG.3195.1"; gene_id "MSTRG.3195"; exon_number "1";
NW_020521535.1	StringTie	transcript	2397040	2398453	.	.	.	transcript_id "MSTRG.3225.1"; gene_id "MSTRG.3225"; gene_name "LOC105203743"; xloc "XLOC_004668"; cmp_ref "XM_011172630.2"; class_code "p"; tss_id "TSS6614";
NW_020521535.1	StringTie	exon	2397040	2398453	.	.	.	transcript_id "MSTRG.3225.1"; gene_id "MSTRG.3225"; exon_number "1";
NW_020521535.1	StringTie	transcript	2588260	2589293	.	.	.	transcript_id "MSTRG.3237.1"; gene_id "MSTRG.3237"; gene_name "LOC113003152"; xloc "XLOC_004669"; cmp_ref "XR_003268286.1"; class_code "i"; tss_id "TSS6615";
NW_020521535.1	StringTie	exon	2588260	2589293	.	.	.	transcript_id "MSTRG.3237.1"; gene_id "MSTRG.3237"; exon_number "1";
NW_020521535.1	StringTie	transcript	2628695	2629183	.	.	.	transcript_id "MSTRG.3239.1"; gene_id "MSTRG.3239"; gene_name "LOC105203729"; xloc "XLOC_004670"; cmp_ref "XM_026131422.1"; class_code "p"; tss_id "TSS6616";
NW_020521535.1	StringTie	exon	2628695	2629183	.	.	.	transcript_id "MSTRG.3239.1"; gene_id "MSTRG.3239"; exon_number "1";
NW_020521535.1	StringTie	transcript	2825913	2829128	.	.	.	transcript_id "MSTRG.3248.1"; gene_id "MSTRG.3248"; gene_name "LOC105203727"; xloc "XLOC_004671"; cmp_ref "XM_011172604.2"; class_code "p"; tss_id "TSS6617";
NW_020521535.1	StringTie	exon	2825913	2829128	.	.	.	transcript_id "MSTRG.3248.1"; gene_id "MSTRG.3248"; exon_number "1";
NW_020521535.1	StringTie	transcript	2835369	2836422	.	.	.	transcript_id "MSTRG.3254.1"; gene_id "MSTRG.3254"; gene_name "LOC113003146"; xloc "XLOC_004672"; cmp_ref "XR_003268280.1"; class_code "i"; tss_id "TSS6618";
NW_020521535.1	StringTie	exon	2835369	2836422	.	.	.	transcript_id "MSTRG.3254.1"; gene_id "MSTRG.3254"; exon_number "1";
NW_020521535.1	StringTie	transcript	3333718	3335556	.	.	.	transcript_id "MSTRG.3273.1"; gene_id "MSTRG.3273"; gene_name "LOC105193268"; xloc "XLOC_004673"; cmp_ref "XM_026131401.1"; class_code "p"; tss_id "TSS6619";
NW_020521535.1	StringTie	exon	3333718	3335556	.	.	.	transcript_id "MSTRG.3273.1"; gene_id "MSTRG.3273"; exon_number "1";
NW_020521535.1	StringTie	transcript	3789326	3792051	.	.	.	transcript_id "MSTRG.3281.1"; gene_id "MSTRG.3281"; gene_name "LOC105193282"; xloc "XLOC_004674"; cmp_ref "XM_011157679.2"; class_code "p"; tss_id "TSS6620";
NW_020521535.1	StringTie	exon	3789326	3792051	.	.	.	transcript_id "MSTRG.3281.1"; gene_id "MSTRG.3281"; exon_number "1";
NW_020521536.1	StringTie	transcript	3574611	3574990	.	-	.	transcript_id "MSTRG.3380.1"; gene_id "MSTRG.3380"; gene_name "LOC105206540"; xloc "XLOC_004783"; cmp_ref "XM_011176033.2"; class_code "p"; tss_id "TSS6875";
NW_020521536.1	StringTie	exon	3574611	3574990	.	-	.	transcript_id "MSTRG.3380.1"; gene_id "MSTRG.3380"; exon_number "1";
NW_020521536.1	StringTie	transcript	452639	453044	.	.	.	transcript_id "MSTRG.3314.1"; gene_id "MSTRG.3314"; xloc "XLOC_004793"; class_code "u"; tss_id "TSS6891";
NW_020521536.1	StringTie	exon	452639	453044	.	.	.	transcript_id "MSTRG.3314.1"; gene_id "MSTRG.3314"; exon_number "1";
NW_020521536.1	StringTie	transcript	1459558	1465078	.	.	.	transcript_id "MSTRG.3329.1"; gene_id "MSTRG.3329"; gene_name "LOC105194700"; xloc "XLOC_004794"; cmp_ref "XM_011159763.2"; class_code "p"; tss_id "TSS6892";
NW_020521536.1	StringTie	exon	1459558	1465078	.	.	.	transcript_id "MSTRG.3329.1"; gene_id "MSTRG.3329"; exon_number "1";
NW_020521536.1	StringTie	transcript	1958322	1959404	.	.	.	transcript_id "MSTRG.3331.1"; gene_id "MSTRG.3331"; gene_name "LOC105194727"; xloc "XLOC_004795"; cmp_ref "XM_011159801.2"; class_code "p"; tss_id "TSS6893";
NW_020521536.1	StringTie	exon	1958322	1959404	.	.	.	transcript_id "MSTRG.3331.1"; gene_id "MSTRG.3331"; exon_number "1";
NW_020521536.1	StringTie	transcript	2729999	2730608	.	.	.	transcript_id "MSTRG.3361.1"; gene_id "MSTRG.3361"; gene_name "LOC105193225"; xloc "XLOC_004796"; cmp_ref "XM_011157595.2"; class_code "p"; tss_id "TSS6894";
NW_020521536.1	StringTie	exon	2729999	2730608	.	.	.	transcript_id "MSTRG.3361.1"; gene_id "MSTRG.3361"; exon_number "1";
NW_020521536.1	StringTie	transcript	2730810	2733368	.	.	.	transcript_id "MSTRG.3355.1"; gene_id "MSTRG.3355"; gene_name "LOC105193225"; xloc "XLOC_004797"; cmp_ref "XM_011157595.2"; class_code "p"; tss_id "TSS6895";
NW_020521536.1	StringTie	exon	2730810	2733368	.	.	.	transcript_id "MSTRG.3355.1"; gene_id "MSTRG.3355"; exon_number "1";
NW_020521536.1	StringTie	transcript	2737734	2739321	.	.	.	transcript_id "MSTRG.3367.1"; gene_id "MSTRG.3367"; gene_name "LOC105193227"; xloc "XLOC_004798"; cmp_ref "XM_011157597.2"; class_code "i"; tss_id "TSS6896";
NW_020521536.1	StringTie	exon	2737734	2739321	.	.	.	transcript_id "MSTRG.3367.1"; gene_id "MSTRG.3367"; exon_number "1";
NW_020521537.1	StringTie	transcript	3381369	3384299	.	-	.	transcript_id "MSTRG.3599.1"; gene_id "MSTRG.3599"; gene_name "LOC105197829"; xloc "XLOC_005008"; cmp_ref "XM_011164385.2"; class_code "p"; tss_id "TSS7423";
NW_020521537.1	StringTie	exon	3381369	3384299	.	-	.	transcript_id "MSTRG.3599.1"; gene_id "MSTRG.3599"; exon_number "1";
NW_020521537.1	StringTie	transcript	879876	881884	.	.	.	transcript_id "MSTRG.3452.1"; gene_id "MSTRG.3452"; gene_name "LOC105197676"; xloc "XLOC_005019"; cmp_ref "XM_011164158.2"; class_code "i"; tss_id "TSS7442";
NW_020521537.1	StringTie	exon	879876	881884	.	.	.	transcript_id "MSTRG.3452.1"; gene_id "MSTRG.3452"; exon_number "1";
NW_020521537.1	StringTie	transcript	1157551	1158487	.	.	.	transcript_id "MSTRG.3478.1"; gene_id "MSTRG.3478"; gene_name "LOC105197902"; xloc "XLOC_005020"; cmp_ref "XM_026131703.1"; class_code "i"; tss_id "TSS7443";
NW_020521537.1	StringTie	exon	1157551	1158487	.	.	.	transcript_id "MSTRG.3478.1"; gene_id "MSTRG.3478"; exon_number "1";
NW_020521537.1	StringTie	transcript	1165520	1166519	.	.	.	transcript_id "MSTRG.3480.1"; gene_id "MSTRG.3480"; gene_name "LOC105197902"; xloc "XLOC_005022"; cmp_ref "XM_026131703.1"; class_code "i"; tss_id "TSS7445";
NW_020521537.1	StringTie	exon	1165520	1166519	.	.	.	transcript_id "MSTRG.3480.1"; gene_id "MSTRG.3480"; exon_number "1";
NW_020521537.1	StringTie	transcript	1427745	1428949	.	.	.	transcript_id "MSTRG.3482.1"; gene_id "MSTRG.3482"; gene_name "LOC105197719"; xloc "XLOC_005023"; cmp_ref "XM_011164218.2"; class_code "p"; tss_id "TSS7446";
NW_020521537.1	StringTie	exon	1427745	1428949	.	.	.	transcript_id "MSTRG.3482.1"; gene_id "MSTRG.3482"; exon_number "1";
NW_020521537.1	StringTie	transcript	1506067	1506497	.	.	.	transcript_id "MSTRG.3492.1"; gene_id "MSTRG.3492"; gene_name "LOC105195899"; xloc "XLOC_005024"; cmp_ref "XM_011161524.2"; class_code "p"; tss_id "TSS7447";
NW_020521537.1	StringTie	exon	1506067	1506497	.	.	.	transcript_id "MSTRG.3492.1"; gene_id "MSTRG.3492"; exon_number "1";
NW_020521537.1	StringTie	transcript	2634064	2634424	.	.	.	transcript_id "MSTRG.3583.1"; gene_id "MSTRG.3583"; gene_name "LOC105197908"; xloc "XLOC_005026"; cmp_ref "XM_026131584.1"; class_code "i"; tss_id "TSS7449";
NW_020521537.1	StringTie	exon	2634064	2634424	.	.	.	transcript_id "MSTRG.3583.1"; gene_id "MSTRG.3583"; exon_number "1";
NW_020521537.1	StringTie	transcript	3156883	3157444	.	.	.	transcript_id "MSTRG.3576.1"; gene_id "MSTRG.3576"; gene_name "LOC105197822"; xloc "XLOC_005027"; cmp_ref "XR_850841.2"; class_code "p"; tss_id "TSS7450";
NW_020521537.1	StringTie	exon	3156883	3157444	.	.	.	transcript_id "MSTRG.3576.1"; gene_id "MSTRG.3576"; exon_number "1";
NW_020521537.1	StringTie	transcript	3232813	3233801	.	.	.	transcript_id "MSTRG.3592.1"; gene_id "MSTRG.3592"; xloc "XLOC_005028"; class_code "u"; tss_id "TSS7451";
NW_020521537.1	StringTie	exon	3232813	3233801	.	.	.	transcript_id "MSTRG.3592.1"; gene_id "MSTRG.3592"; exon_number "1";
NW_020521537.1	StringTie	transcript	3236191	3238783	.	.	.	transcript_id "MSTRG.3588.1"; gene_id "MSTRG.3588"; xloc "XLOC_005029"; class_code "u"; tss_id "TSS7452";
NW_020521537.1	StringTie	exon	3236191	3238783	.	.	.	transcript_id "MSTRG.3588.1"; gene_id "MSTRG.3588"; exon_number "1";
NW_020521537.1	StringTie	transcript	3339530	3340048	.	.	.	transcript_id "MSTRG.3595.1"; gene_id "MSTRG.3595"; gene_name "LOC105197318"; xloc "XLOC_005030"; cmp_ref "XM_026131589.1"; class_code "i"; tss_id "TSS7453";
NW_020521537.1	StringTie	exon	3339530	3340048	.	.	.	transcript_id "MSTRG.3595.1"; gene_id "MSTRG.3595"; exon_number "1";
NW_020521538.1	StringTie	transcript	391774	395655	.	-	.	transcript_id "MSTRG.3661.1"; gene_id "MSTRG.3661"; gene_name "LOC105205642"; xloc "XLOC_005149"; cmp_ref "XM_026131902.1"; class_code "p"; tss_id "TSS7760";
NW_020521538.1	StringTie	exon	391774	395655	.	-	.	transcript_id "MSTRG.3661.1"; gene_id "MSTRG.3661"; exon_number "1";
NW_020521538.1	StringTie	transcript	438844	439790	.	-	.	transcript_id "MSTRG.3665.1"; gene_id "MSTRG.3665"; gene_name "LOC105205644"; xloc "XLOC_005151"; cmp_ref "XM_011175064.2"; class_code "p"; tss_id "TSS7766";
NW_020521538.1	StringTie	exon	438844	439790	.	-	.	transcript_id "MSTRG.3665.1"; gene_id "MSTRG.3665"; exon_number "1";
NW_020521538.1	StringTie	transcript	27174	27464	.	.	.	transcript_id "MSTRG.3617.1"; gene_id "MSTRG.3617"; gene_name "LOC105201287"; xloc "XLOC_005254"; cmp_ref "XM_026131760.1"; class_code "p"; tss_id "TSS8026";
NW_020521538.1	StringTie	exon	27174	27464	.	.	.	transcript_id "MSTRG.3617.1"; gene_id "MSTRG.3617"; exon_number "1";
NW_020521538.1	StringTie	transcript	31533	31749	.	.	.	transcript_id "MSTRG.3618.1"; gene_id "MSTRG.3618"; xloc "XLOC_005255"; class_code "u"; tss_id "TSS8027";
NW_020521538.1	StringTie	exon	31533	31749	.	.	.	transcript_id "MSTRG.3618.1"; gene_id "MSTRG.3618"; exon_number "1";
NW_020521538.1	StringTie	transcript	32454	34145	.	.	.	transcript_id "MSTRG.3619.1"; gene_id "MSTRG.3619"; gene_name "LOC105205836"; xloc "XLOC_005256"; cmp_ref "XM_026131767.1"; class_code "p"; tss_id "TSS8028";
NW_020521538.1	StringTie	exon	32454	34145	.	.	.	transcript_id "MSTRG.3619.1"; gene_id "MSTRG.3619"; exon_number "1";
NW_020521538.1	StringTie	transcript	86593	87355	.	.	.	transcript_id "MSTRG.3628.1"; gene_id "MSTRG.3628"; xloc "XLOC_005257"; class_code "u"; tss_id "TSS8029";
NW_020521538.1	StringTie	exon	86593	87355	.	.	.	transcript_id "MSTRG.3628.1"; gene_id "MSTRG.3628"; exon_number "1";
NW_020521538.1	StringTie	transcript	88096	91342	.	.	.	transcript_id "MSTRG.3629.1"; gene_id "MSTRG.3629"; gene_name "LOC105205839"; xloc "XLOC_005258"; cmp_ref "XM_026131837.1"; class_code "p"; tss_id "TSS8030";
NW_020521538.1	StringTie	exon	88096	91342	.	.	.	transcript_id "MSTRG.3629.1"; gene_id "MSTRG.3629"; exon_number "1";
NW_020521538.1	StringTie	transcript	138244	140851	.	.	.	transcript_id "MSTRG.3638.1"; gene_id "MSTRG.3638"; xloc "XLOC_005259"; class_code "u"; tss_id "TSS8031";
NW_020521538.1	StringTie	exon	138244	140851	.	.	.	transcript_id "MSTRG.3638.1"; gene_id "MSTRG.3638"; exon_number "1";
NW_020521538.1	StringTie	transcript	339378	341508	.	.	.	transcript_id "MSTRG.3647.1"; gene_id "MSTRG.3647"; xloc "XLOC_005260"; class_code "u"; tss_id "TSS8032";
NW_020521538.1	StringTie	exon	339378	341508	.	.	.	transcript_id "MSTRG.3647.1"; gene_id "MSTRG.3647"; exon_number "1";
NW_020521538.1	StringTie	transcript	793812	794100	.	.	.	transcript_id "MSTRG.3694.1"; gene_id "MSTRG.3694"; gene_name "LOC105205688"; xloc "XLOC_005262"; cmp_ref "XM_011175158.2"; class_code "p"; tss_id "TSS8034";
NW_020521538.1	StringTie	exon	793812	794100	.	.	.	transcript_id "MSTRG.3694.1"; gene_id "MSTRG.3694"; exon_number "1";
NW_020521538.1	StringTie	transcript	795704	798464	.	.	.	transcript_id "MSTRG.3695.1"; gene_id "MSTRG.3695"; xloc "XLOC_005263"; class_code "u"; tss_id "TSS8035";
NW_020521538.1	StringTie	exon	795704	798464	.	.	.	transcript_id "MSTRG.3695.1"; gene_id "MSTRG.3695"; exon_number "1";
NW_020521538.1	StringTie	transcript	800788	802762	.	.	.	transcript_id "MSTRG.3701.1"; gene_id "MSTRG.3701"; xloc "XLOC_005264"; class_code "u"; tss_id "TSS8036";
NW_020521538.1	StringTie	exon	800788	802762	.	.	.	transcript_id "MSTRG.3701.1"; gene_id "MSTRG.3701"; exon_number "1";
NW_020521538.1	StringTie	transcript	1214220	1217008	.	.	.	transcript_id "MSTRG.3755.1"; gene_id "MSTRG.3755"; gene_name "LOC105205737"; xloc "XLOC_005265"; cmp_ref "XM_026131811.1"; class_code "i"; tss_id "TSS8037";
NW_020521538.1	StringTie	exon	1214220	1217008	.	.	.	transcript_id "MSTRG.3755.1"; gene_id "MSTRG.3755"; exon_number "1";
NW_020521538.1	StringTie	transcript	1262044	1263410	.	.	.	transcript_id "MSTRG.3751.1"; gene_id "MSTRG.3751"; gene_name "LOC105205744"; xloc "XLOC_005266"; cmp_ref "XR_851302.2"; class_code "i"; tss_id "TSS8038";
NW_020521538.1	StringTie	exon	1262044	1263410	.	.	.	transcript_id "MSTRG.3751.1"; gene_id "MSTRG.3751"; exon_number "1";
NW_020521538.1	StringTie	transcript	2229331	2236981	.	.	.	transcript_id "MSTRG.3782.1"; gene_id "MSTRG.3782"; gene_name "LOC105205864"; xloc "XLOC_005268"; cmp_ref "XM_026131943.1"; class_code "p"; tss_id "TSS8040";
NW_020521538.1	StringTie	exon	2229331	2236981	.	.	.	transcript_id "MSTRG.3782.1"; gene_id "MSTRG.3782"; exon_number "1";
NW_020521538.1	StringTie	transcript	2651724	2652666	.	.	.	transcript_id "MSTRG.3810.1"; gene_id "MSTRG.3810"; gene_name "LOC105205794"; xloc "XLOC_005270"; cmp_ref "XM_011175306.2"; class_code "p"; tss_id "TSS8042";
NW_020521538.1	StringTie	exon	2651724	2652666	.	.	.	transcript_id "MSTRG.3810.1"; gene_id "MSTRG.3810"; exon_number "1";
NW_020521538.1	StringTie	transcript	2663550	2663846	.	.	.	transcript_id "MSTRG.3811.1"; gene_id "MSTRG.3811"; gene_name "LOC105205795"; xloc "XLOC_005271"; cmp_ref "XM_011175308.2"; class_code "p"; tss_id "TSS8043";
NW_020521538.1	StringTie	exon	2663550	2663846	.	.	.	transcript_id "MSTRG.3811.1"; gene_id "MSTRG.3811"; exon_number "1";
NW_020521538.1	StringTie	transcript	2851876	2852363	.	.	.	transcript_id "MSTRG.3814.1"; gene_id "MSTRG.3814"; xloc "XLOC_005272"; class_code "u"; tss_id "TSS8044";
NW_020521538.1	StringTie	exon	2851876	2852363	.	.	.	transcript_id "MSTRG.3814.1"; gene_id "MSTRG.3814"; exon_number "1";
NW_020521539.1	StringTie	transcript	1508991	1511689	.	-	.	transcript_id "MSTRG.3879.1"; gene_id "MSTRG.3879"; gene_name "LOC105196087"; xloc "XLOC_005340"; cmp_ref "XM_011161823.2"; class_code "p"; tss_id "TSS8196";
NW_020521539.1	StringTie	exon	1508991	1511689	.	-	.	transcript_id "MSTRG.3879.1"; gene_id "MSTRG.3879"; exon_number "1";
NW_020521539.1	StringTie	transcript	1739778	1740352	.	.	.	transcript_id "MSTRG.3881.1"; gene_id "MSTRG.3881"; xloc "XLOC_005369"; class_code "u"; tss_id "TSS8258";
NW_020521539.1	StringTie	exon	1739778	1740352	.	.	.	transcript_id "MSTRG.3881.1"; gene_id "MSTRG.3881"; exon_number "1";
NW_020521539.1	StringTie	transcript	1747322	1747646	.	.	.	transcript_id "MSTRG.3882.1"; gene_id "MSTRG.3882"; gene_name "LOC105196092"; xloc "XLOC_005370"; cmp_ref "XM_011161837.2"; class_code "p"; tss_id "TSS8259";
NW_020521539.1	StringTie	exon	1747322	1747646	.	.	.	transcript_id "MSTRG.3882.1"; gene_id "MSTRG.3882"; exon_number "1";
NW_020521539.1	StringTie	transcript	1768904	1769482	.	.	.	transcript_id "MSTRG.3891.1"; gene_id "MSTRG.3891"; gene_name "LOC105196095"; xloc "XLOC_005371"; cmp_ref "XM_011161842.2"; class_code "p"; tss_id "TSS8260";
NW_020521539.1	StringTie	exon	1768904	1769482	.	.	.	transcript_id "MSTRG.3891.1"; gene_id "MSTRG.3891"; exon_number "1";
NW_020521539.1	StringTie	transcript	3106586	3109703	.	.	.	transcript_id "MSTRG.3945.1"; gene_id "MSTRG.3945"; gene_name "LOC105202690"; xloc "XLOC_005374"; cmp_ref "XM_026132009.1"; class_code "i"; tss_id "TSS8263";
NW_020521539.1	StringTie	exon	3106586	3109703	.	.	.	transcript_id "MSTRG.3945.1"; gene_id "MSTRG.3945"; exon_number "1";
NW_020521540.1	StringTie	transcript	675622	676064	.	-	.	transcript_id "MSTRG.4003.1"; gene_id "MSTRG.4003"; gene_name "LOC105193415"; xloc "XLOC_005476"; cmp_ref "XM_026132105.1"; class_code "p"; tss_id "TSS8511";
NW_020521540.1	StringTie	exon	675622	676064	.	-	.	transcript_id "MSTRG.4003.1"; gene_id "MSTRG.4003"; exon_number "1";
NW_020521540.1	StringTie	transcript	32782	34004	.	.	.	transcript_id "MSTRG.3941.1"; gene_id "MSTRG.3941"; gene_name "LOC105204688"; xloc "XLOC_005526"; cmp_ref "XM_011173878.2"; class_code "p"; tss_id "TSS8603";
NW_020521540.1	StringTie	exon	32782	34004	.	.	.	transcript_id "MSTRG.3941.1"; gene_id "MSTRG.3941"; exon_number "1";
NW_020521540.1	StringTie	transcript	114649	118169	.	.	.	transcript_id "MSTRG.3956.1"; gene_id "MSTRG.3956"; xloc "XLOC_005527"; class_code "u"; tss_id "TSS8604";
NW_020521540.1	StringTie	exon	114649	118169	.	.	.	transcript_id "MSTRG.3956.1"; gene_id "MSTRG.3956"; exon_number "1";
NW_020521540.1	StringTie	transcript	302938	304457	.	.	.	transcript_id "MSTRG.3977.1"; gene_id "MSTRG.3977"; gene_name "LOC105204706"; xloc "XLOC_005528"; cmp_ref "XM_026132146.1"; class_code "i"; tss_id "TSS8605";
NW_020521540.1	StringTie	exon	302938	304457	.	.	.	transcript_id "MSTRG.3977.1"; gene_id "MSTRG.3977"; exon_number "1";
NW_020521540.1	StringTie	transcript	2018861	2019607	.	.	.	transcript_id "MSTRG.4042.1"; gene_id "MSTRG.4042"; gene_name "LOC105204575"; xloc "XLOC_005529"; cmp_ref "XM_011173704.2"; class_code "p"; tss_id "TSS8606";
NW_020521540.1	StringTie	exon	2018861	2019607	.	.	.	transcript_id "MSTRG.4042.1"; gene_id "MSTRG.4042"; exon_number "1";
NW_020521540.1	StringTie	transcript	2118796	2119137	.	.	.	transcript_id "MSTRG.4063.1"; gene_id "MSTRG.4063"; gene_name "LOC113003280"; xloc "XLOC_005530"; cmp_ref "XM_026132136.1"; class_code "i"; tss_id "TSS8607";
NW_020521540.1	StringTie	exon	2118796	2119137	.	.	.	transcript_id "MSTRG.4063.1"; gene_id "MSTRG.4063"; exon_number "1";
NW_020521540.1	StringTie	transcript	2463788	2465053	.	.	.	transcript_id "MSTRG.4054.1"; gene_id "MSTRG.4054"; gene_name "LOC105204568"; xloc "XLOC_005531"; cmp_ref "XM_026132122.1"; class_code "p"; tss_id "TSS8608";
NW_020521540.1	StringTie	exon	2463788	2465053	.	.	.	transcript_id "MSTRG.4054.1"; gene_id "MSTRG.4054"; exon_number "1";
NW_020521540.1	StringTie	transcript	2472776	2473081	.	.	.	transcript_id "MSTRG.4055.1"; gene_id "MSTRG.4055"; gene_name "LOC105204565"; xloc "XLOC_005532"; cmp_ref "XM_011173690.2"; class_code "p"; tss_id "TSS8609";
NW_020521540.1	StringTie	exon	2472776	2473081	.	.	.	transcript_id "MSTRG.4055.1"; gene_id "MSTRG.4055"; exon_number "1";
NW_020521540.1	StringTie	transcript	2558792	2559518	.	.	.	transcript_id "MSTRG.4069.1"; gene_id "MSTRG.4069"; gene_name "LOC105204556"; xloc "XLOC_005533"; cmp_ref "XM_011173675.2"; class_code "p"; tss_id "TSS8610";
NW_020521540.1	StringTie	exon	2558792	2559518	.	.	.	transcript_id "MSTRG.4069.1"; gene_id "MSTRG.4069"; exon_number "1";
NW_020521540.1	StringTie	transcript	2681855	2682088	.	.	.	transcript_id "MSTRG.4067.1"; gene_id "MSTRG.4067"; gene_name "LOC105204551"; xloc "XLOC_005534"; cmp_ref "XM_011173653.2"; class_code "p"; tss_id "TSS8611";
NW_020521540.1	StringTie	exon	2681855	2682088	.	.	.	transcript_id "MSTRG.4067.1"; gene_id "MSTRG.4067"; exon_number "1";
NW_020521540.1	StringTie	transcript	2695924	2699684	.	.	.	transcript_id "MSTRG.4097.1"; gene_id "MSTRG.4097"; gene_name "LOC105204551"; xloc "XLOC_005535"; cmp_ref "XM_011173654.2"; class_code "i"; tss_id "TSS8612";
NW_020521540.1	StringTie	exon	2695924	2699684	.	.	.	transcript_id "MSTRG.4097.1"; gene_id "MSTRG.4097"; exon_number "1";
NW_020521540.1	StringTie	transcript	3111788	3114376	.	.	.	transcript_id "MSTRG.4099.1"; gene_id "MSTRG.4099"; gene_name "LOC105204528"; xloc "XLOC_005537"; cmp_ref "XR_851229.2"; class_code "p"; tss_id "TSS8614";
NW_020521540.1	StringTie	exon	3111788	3114376	.	.	.	transcript_id "MSTRG.4099.1"; gene_id "MSTRG.4099"; exon_number "1";
NW_020521541.1	StringTie	transcript	239101	239974	.	.	.	transcript_id "MSTRG.4102.1"; gene_id "MSTRG.4102"; gene_name "LOC105197937"; xloc "XLOC_005648"; cmp_ref "XM_011164545.2"; class_code "p"; tss_id "TSS8802";
NW_020521541.1	StringTie	exon	239101	239974	.	.	.	transcript_id "MSTRG.4102.1"; gene_id "MSTRG.4102"; exon_number "1";
NW_020521541.1	StringTie	transcript	255305	256406	.	.	.	transcript_id "MSTRG.4107.1"; gene_id "MSTRG.4107"; gene_name "LOC105197941"; xloc "XLOC_005649"; cmp_ref "XM_011164555.2"; class_code "p"; tss_id "TSS8803";
NW_020521541.1	StringTie	exon	255305	256406	.	.	.	transcript_id "MSTRG.4107.1"; gene_id "MSTRG.4107"; exon_number "1";
NW_020521541.1	StringTie	transcript	1159047	1160851	.	.	.	transcript_id "MSTRG.4180.1"; gene_id "MSTRG.4180"; gene_name "Trab"; xloc "XLOC_005650"; cmp_ref "XM_026132200.1"; class_code "i"; tss_id "TSS8804";
NW_020521541.1	StringTie	exon	1159047	1160851	.	.	.	transcript_id "MSTRG.4180.1"; gene_id "MSTRG.4180"; exon_number "1";
NW_020521541.1	StringTie	transcript	2744107	2744577	.	.	.	transcript_id "MSTRG.4198.1"; gene_id "MSTRG.4198"; gene_name "LOC105194318"; xloc "XLOC_005651"; cmp_ref "XM_026132191.1"; class_code "i"; tss_id "TSS8805";
NW_020521541.1	StringTie	exon	2744107	2744577	.	.	.	transcript_id "MSTRG.4198.1"; gene_id "MSTRG.4198"; exon_number "1";
NW_020521542.1	StringTie	transcript	170807	171446	.	.	.	transcript_id "MSTRG.4221.1"; gene_id "MSTRG.4221"; gene_name "LOC105207664"; xloc "XLOC_005761"; cmp_ref "XR_003268404.1"; class_code "i"; tss_id "TSS9080";
NW_020521542.1	StringTie	exon	170807	171446	.	.	.	transcript_id "MSTRG.4221.1"; gene_id "MSTRG.4221"; exon_number "1";
NW_020521542.1	StringTie	transcript	1316279	1316986	.	.	.	transcript_id "MSTRG.4266.1"; gene_id "MSTRG.4266"; gene_name "LOC105207608"; xloc "XLOC_005762"; cmp_ref "XM_011177161.2"; class_code "p"; tss_id "TSS9081";
NW_020521542.1	StringTie	exon	1316279	1316986	.	.	.	transcript_id "MSTRG.4266.1"; gene_id "MSTRG.4266"; exon_number "1";
NW_020521542.1	StringTie	transcript	1638460	1638975	.	.	.	transcript_id "MSTRG.4274.1"; gene_id "MSTRG.4274"; xloc "XLOC_005764"; class_code "u"; tss_id "TSS9083";
NW_020521542.1	StringTie	exon	1638460	1638975	.	.	.	transcript_id "MSTRG.4274.1"; gene_id "MSTRG.4274"; exon_number "1";
NW_020521543.1	StringTie	transcript	153159	153600	.	-	.	transcript_id "MSTRG.4325.1"; gene_id "MSTRG.4325"; gene_name "LOC105202071"; xloc "XLOC_005854"; cmp_ref "XM_011170446.2"; class_code "p"; tss_id "TSS9304";
NW_020521543.1	StringTie	exon	153159	153600	.	-	.	transcript_id "MSTRG.4325.1"; gene_id "MSTRG.4325"; exon_number "1";
NW_020521543.1	StringTie	transcript	281860	288006	.	-	.	transcript_id "MSTRG.4331.1"; gene_id "MSTRG.4331"; gene_name "LOC105202068"; xloc "XLOC_005856"; cmp_ref "XM_011170444.2"; class_code "p"; tss_id "TSS9311";
NW_020521543.1	StringTie	exon	281860	288006	.	-	.	transcript_id "MSTRG.4331.1"; gene_id "MSTRG.4331"; exon_number "1";
NW_020521543.1	StringTie	transcript	529501	530970	.	.	.	transcript_id "MSTRG.4342.1"; gene_id "MSTRG.4342"; gene_name "LOC105202052"; xloc "XLOC_005929"; cmp_ref "XM_026132489.1"; class_code "p"; tss_id "TSS9454";
NW_020521543.1	StringTie	exon	529501	530970	.	.	.	transcript_id "MSTRG.4342.1"; gene_id "MSTRG.4342"; exon_number "1";
NW_020521543.1	StringTie	transcript	722199	722561	.	.	.	transcript_id "MSTRG.4355.1"; gene_id "MSTRG.4355"; gene_name "LOC105202046"; xloc "XLOC_005931"; cmp_ref "XM_011170411.2"; class_code "i"; tss_id "TSS9456";
NW_020521543.1	StringTie	exon	722199	722561	.	.	.	transcript_id "MSTRG.4355.1"; gene_id "MSTRG.4355"; exon_number "1";
NW_020521543.1	StringTie	transcript	771469	772543	.	.	.	transcript_id "MSTRG.4351.1"; gene_id "MSTRG.4351"; gene_name "LOC105202042"; xloc "XLOC_005933"; cmp_ref "XM_011170403.2"; class_code "p"; tss_id "TSS9458";
NW_020521543.1	StringTie	exon	771469	772543	.	.	.	transcript_id "MSTRG.4351.1"; gene_id "MSTRG.4351"; exon_number "1";
NW_020521543.1	StringTie	transcript	877960	878412	.	.	.	transcript_id "MSTRG.4365.1"; gene_id "MSTRG.4365"; gene_name "LOC105202036"; xloc "XLOC_005934"; cmp_ref "XR_003268424.1"; class_code "i"; tss_id "TSS9459";
NW_020521543.1	StringTie	exon	877960	878412	.	.	.	transcript_id "MSTRG.4365.1"; gene_id "MSTRG.4365"; exon_number "1";
NW_020521543.1	StringTie	transcript	1348394	1349181	.	.	.	transcript_id "MSTRG.4387.1"; gene_id "MSTRG.4387"; gene_name "LOC105202010"; xloc "XLOC_005936"; cmp_ref "XM_026132372.1"; class_code "p"; tss_id "TSS9461";
NW_020521543.1	StringTie	exon	1348394	1349181	.	.	.	transcript_id "MSTRG.4387.1"; gene_id "MSTRG.4387"; exon_number "1";
NW_020521543.1	StringTie	transcript	2870095	2870413	.	.	.	transcript_id "MSTRG.4468.1"; gene_id "MSTRG.4468"; gene_name "LOC105201932"; xloc "XLOC_005937"; cmp_ref "XM_011170223.2"; class_code "i"; tss_id "TSS9462";
NW_020521543.1	StringTie	exon	2870095	2870413	.	.	.	transcript_id "MSTRG.4468.1"; gene_id "MSTRG.4468"; exon_number "1";
NW_020521544.1	StringTie	transcript	95836	96135	.	.	.	transcript_id "MSTRG.4492.1"; gene_id "MSTRG.4492"; gene_name "LOC113003382"; xloc "XLOC_006018"; cmp_ref "XR_003268431.1"; class_code "i"; tss_id "TSS9636";
NW_020521544.1	StringTie	exon	95836	96135	.	.	.	transcript_id "MSTRG.4492.1"; gene_id "MSTRG.4492"; exon_number "1";
NW_020521544.1	StringTie	transcript	143294	144191	.	.	.	transcript_id "MSTRG.4484.1"; gene_id "MSTRG.4484"; gene_name "LOC105207146"; xloc "XLOC_006019"; cmp_ref "XM_026132531.1"; class_code "p"; tss_id "TSS9637";
NW_020521544.1	StringTie	exon	143294	144191	.	.	.	transcript_id "MSTRG.4484.1"; gene_id "MSTRG.4484"; exon_number "1";
NW_020521544.1	StringTie	transcript	752578	755334	.	.	.	transcript_id "MSTRG.4497.1"; gene_id "MSTRG.4497"; gene_name "LOC105208036"; xloc "XLOC_006020"; cmp_ref "XM_011177761.2"; class_code "i"; tss_id "TSS9638";
NW_020521544.1	StringTie	exon	752578	755334	.	.	.	transcript_id "MSTRG.4497.1"; gene_id "MSTRG.4497"; exon_number "1";
NW_020521544.1	StringTie	transcript	803087	804133	.	.	.	transcript_id "MSTRG.4493.1"; gene_id "MSTRG.4493"; xloc "XLOC_006021"; class_code "u"; tss_id "TSS9639";
NW_020521544.1	StringTie	exon	803087	804133	.	.	.	transcript_id "MSTRG.4493.1"; gene_id "MSTRG.4493"; exon_number "1";
NW_020521544.1	StringTie	transcript	826607	827028	.	.	.	transcript_id "MSTRG.4498.1"; gene_id "MSTRG.4498"; gene_name "LOC105208035"; xloc "XLOC_006023"; cmp_ref "XM_011177760.2"; class_code "p"; tss_id "TSS9641";
NW_020521544.1	StringTie	exon	826607	827028	.	.	.	transcript_id "MSTRG.4498.1"; gene_id "MSTRG.4498"; exon_number "1";
NW_020521544.1	StringTie	transcript	1100121	1104260	.	.	.	transcript_id "MSTRG.4507.1"; gene_id "MSTRG.4507"; gene_name "LOC105205519"; xloc "XLOC_006024"; cmp_ref "XM_026132496.1"; class_code "p"; tss_id "TSS9642";
NW_020521544.1	StringTie	exon	1100121	1104260	.	.	.	transcript_id "MSTRG.4507.1"; gene_id "MSTRG.4507"; exon_number "1";
NW_020521544.1	StringTie	transcript	2607807	2608617	.	.	.	transcript_id "MSTRG.4540.1"; gene_id "MSTRG.4540"; gene_name "LOC105200547"; xloc "XLOC_006025"; cmp_ref "XM_011168173.2"; class_code "p"; tss_id "TSS9643";
NW_020521544.1	StringTie	exon	2607807	2608617	.	.	.	transcript_id "MSTRG.4540.1"; gene_id "MSTRG.4540"; exon_number "1";
NW_020521545.1	StringTie	transcript	1729110	1729365	.	.	.	transcript_id "MSTRG.4635.1"; gene_id "MSTRG.4635"; xloc "XLOC_006136"; class_code "u"; tss_id "TSS9894";
NW_020521545.1	StringTie	exon	1729110	1729365	.	.	.	transcript_id "MSTRG.4635.1"; gene_id "MSTRG.4635"; exon_number "1";
NW_020521546.1	StringTie	transcript	129007	130313	.	.	.	transcript_id "MSTRG.4653.1"; gene_id "MSTRG.4653"; gene_name "LOC105196299"; xloc "XLOC_006317"; cmp_ref "XM_011162129.2"; class_code "p"; tss_id "TSS10329";
NW_020521546.1	StringTie	exon	129007	130313	.	.	.	transcript_id "MSTRG.4653.1"; gene_id "MSTRG.4653"; exon_number "1";
NW_020521546.1	StringTie	transcript	489409	490056	.	.	.	transcript_id "MSTRG.4700.1"; gene_id "MSTRG.4700"; gene_name "LOC105196315"; xloc "XLOC_006319"; cmp_ref "XM_026132737.1"; class_code "i"; tss_id "TSS10331";
NW_020521546.1	StringTie	exon	489409	490056	.	.	.	transcript_id "MSTRG.4700.1"; gene_id "MSTRG.4700"; exon_number "1";
NW_020521546.1	StringTie	transcript	506772	510291	.	.	.	transcript_id "MSTRG.4701.1"; gene_id "MSTRG.4701"; gene_name "LOC105196315"; xloc "XLOC_006320"; cmp_ref "XM_026132737.1"; class_code "i"; tss_id "TSS10332";
NW_020521546.1	StringTie	exon	506772	510291	.	.	.	transcript_id "MSTRG.4701.1"; gene_id "MSTRG.4701"; exon_number "1";
NW_020521546.1	StringTie	transcript	562553	562933	.	.	.	transcript_id "MSTRG.4702.1"; gene_id "MSTRG.4702"; gene_name "LOC105196315"; xloc "XLOC_006321"; cmp_ref "XM_026132737.1"; class_code "i"; tss_id "TSS10333";
NW_020521546.1	StringTie	exon	562553	562933	.	.	.	transcript_id "MSTRG.4702.1"; gene_id "MSTRG.4702"; exon_number "1";
NW_020521546.1	StringTie	transcript	573436	573823	.	.	.	transcript_id "MSTRG.4704.1"; gene_id "MSTRG.4704"; gene_name "LOC105196315"; xloc "XLOC_006322"; cmp_ref "XM_026132737.1"; class_code "i"; tss_id "TSS10334";
NW_020521546.1	StringTie	exon	573436	573823	.	.	.	transcript_id "MSTRG.4704.1"; gene_id "MSTRG.4704"; exon_number "1";
NW_020521546.1	StringTie	transcript	582858	583259	.	.	.	transcript_id "MSTRG.4682.1"; gene_id "MSTRG.4682"; xloc "XLOC_006325"; class_code "u"; tss_id "TSS10337";
NW_020521546.1	StringTie	exon	582858	583259	.	.	.	transcript_id "MSTRG.4682.1"; gene_id "MSTRG.4682"; exon_number "1";
NW_020521546.1	StringTie	transcript	823052	831487	.	.	.	transcript_id "MSTRG.4687.1"; gene_id "MSTRG.4687"; xloc "XLOC_006326"; class_code "u"; tss_id "TSS10338";
NW_020521546.1	StringTie	exon	823052	831487	.	.	.	transcript_id "MSTRG.4687.1"; gene_id "MSTRG.4687"; exon_number "1";
NW_020521546.1	StringTie	transcript	833760	834322	.	.	.	transcript_id "MSTRG.4688.1"; gene_id "MSTRG.4688"; xloc "XLOC_006327"; class_code "u"; tss_id "TSS10339";
NW_020521546.1	StringTie	exon	833760	834322	.	.	.	transcript_id "MSTRG.4688.1"; gene_id "MSTRG.4688"; exon_number "1";
NW_020521546.1	StringTie	transcript	1267242	1270638	.	.	.	transcript_id "MSTRG.4729.1"; gene_id "MSTRG.4729"; gene_name "LOC113003431"; xloc "XLOC_006328"; cmp_ref "XM_026132788.1"; class_code "p"; tss_id "TSS10340";
NW_020521546.1	StringTie	exon	1267242	1270638	.	.	.	transcript_id "MSTRG.4729.1"; gene_id "MSTRG.4729"; exon_number "1";
NW_020521546.1	StringTie	transcript	1963263	1964110	.	.	.	transcript_id "MSTRG.4776.1"; gene_id "MSTRG.4776"; gene_name "LOC113003412"; xloc "XLOC_006329"; cmp_ref "XM_026132692.1"; class_code "p"; tss_id "TSS10341";
NW_020521546.1	StringTie	exon	1963263	1964110	.	.	.	transcript_id "MSTRG.4776.1"; gene_id "MSTRG.4776"; exon_number "1";
NW_020521546.1	StringTie	transcript	2498298	2498736	.	.	.	transcript_id "MSTRG.4842.1"; gene_id "MSTRG.4842"; gene_name "LOC105200430"; xloc "XLOC_006330"; cmp_ref "XM_026132799.1"; class_code "i"; tss_id "TSS10342";
NW_020521546.1	StringTie	exon	2498298	2498736	.	.	.	transcript_id "MSTRG.4842.1"; gene_id "MSTRG.4842"; exon_number "1";
NW_020521546.1	StringTie	transcript	2499182	2500468	.	.	.	transcript_id "MSTRG.4843.1"; gene_id "MSTRG.4843"; gene_name "LOC105200430"; xloc "XLOC_006331"; cmp_ref "XM_026132799.1"; class_code "i"; tss_id "TSS10343";
NW_020521546.1	StringTie	exon	2499182	2500468	.	.	.	transcript_id "MSTRG.4843.1"; gene_id "MSTRG.4843"; exon_number "1";
NW_020521547.1	StringTie	transcript	1236177	1237882	.	.	.	transcript_id "MSTRG.4880.1"; gene_id "MSTRG.4880"; xloc "XLOC_006456"; class_code "u"; tss_id "TSS10620";
NW_020521547.1	StringTie	exon	1236177	1237882	.	.	.	transcript_id "MSTRG.4880.1"; gene_id "MSTRG.4880"; exon_number "1";
NW_020521547.1	StringTie	transcript	1305285	1306359	.	.	.	transcript_id "MSTRG.4895.1"; gene_id "MSTRG.4895"; gene_name "LOC105201168"; xloc "XLOC_006457"; cmp_ref "XM_026132852.1"; class_code "p"; tss_id "TSS10621";
NW_020521547.1	StringTie	exon	1305285	1306359	.	.	.	transcript_id "MSTRG.4895.1"; gene_id "MSTRG.4895"; exon_number "1";
NW_020521547.1	StringTie	transcript	1306574	1307766	.	.	.	transcript_id "MSTRG.4896.1"; gene_id "MSTRG.4896"; gene_name "LOC105201168"; xloc "XLOC_006458"; cmp_ref "XM_026132852.1"; class_code "p"; tss_id "TSS10622";
NW_020521547.1	StringTie	exon	1306574	1307766	.	.	.	transcript_id "MSTRG.4896.1"; gene_id "MSTRG.4896"; exon_number "1";
NW_020521547.1	StringTie	transcript	1308467	1308739	.	.	.	transcript_id "MSTRG.4901.1"; gene_id "MSTRG.4901"; xloc "XLOC_006459"; class_code "u"; tss_id "TSS10623";
NW_020521547.1	StringTie	exon	1308467	1308739	.	.	.	transcript_id "MSTRG.4901.1"; gene_id "MSTRG.4901"; exon_number "1";
NW_020521547.1	StringTie	transcript	1402018	1402988	.	.	.	transcript_id "MSTRG.4910.1"; gene_id "MSTRG.4910"; gene_name "LOC105201173"; xloc "XLOC_006462"; cmp_ref "XM_011169091.2"; class_code "p"; tss_id "TSS10626";
NW_020521547.1	StringTie	exon	1402018	1402988	.	.	.	transcript_id "MSTRG.4910.1"; gene_id "MSTRG.4910"; exon_number "1";
NW_020521547.1	StringTie	transcript	1827650	1832127	.	.	.	transcript_id "MSTRG.4935.1"; gene_id "MSTRG.4935"; xloc "XLOC_006463"; class_code "u"; tss_id "TSS10627";
NW_020521547.1	StringTie	exon	1827650	1832127	.	.	.	transcript_id "MSTRG.4935.1"; gene_id "MSTRG.4935"; exon_number "1";
NW_020521547.1	StringTie	transcript	1944675	1946258	.	.	.	transcript_id "MSTRG.4942.1"; gene_id "MSTRG.4942"; gene_name "LOC105201203"; xloc "XLOC_006465"; cmp_ref "XM_011169143.2"; class_code "p"; tss_id "TSS10629";
NW_020521547.1	StringTie	exon	1944675	1946258	.	.	.	transcript_id "MSTRG.4942.1"; gene_id "MSTRG.4942"; exon_number "1";
NW_020521547.1	StringTie	transcript	2050930	2052732	.	.	.	transcript_id "MSTRG.4946.1"; gene_id "MSTRG.4946"; xloc "XLOC_006466"; class_code "u"; tss_id "TSS10630";
NW_020521547.1	StringTie	exon	2050930	2052732	.	.	.	transcript_id "MSTRG.4946.1"; gene_id "MSTRG.4946"; exon_number "1";
NW_020521547.1	StringTie	transcript	2053054	2053770	.	.	.	transcript_id "MSTRG.4945.1"; gene_id "MSTRG.4945"; xloc "XLOC_006467"; class_code "u"; tss_id "TSS10631";
NW_020521547.1	StringTie	exon	2053054	2053770	.	.	.	transcript_id "MSTRG.4945.1"; gene_id "MSTRG.4945"; exon_number "1";
NW_020521547.1	StringTie	transcript	2218788	2220411	.	.	.	transcript_id "MSTRG.4966.1"; gene_id "MSTRG.4966"; gene_name "LOC105201207"; xloc "XLOC_006469"; cmp_ref "XM_026132863.1"; class_code "p"; tss_id "TSS10633";
NW_020521547.1	StringTie	exon	2218788	2220411	.	.	.	transcript_id "MSTRG.4966.1"; gene_id "MSTRG.4966"; exon_number "1";
NW_020521548.1	StringTie	transcript	414935	417208	.	.	.	transcript_id "MSTRG.4985.1"; gene_id "MSTRG.4985"; gene_name "LOC105202828"; xloc "XLOC_006593"; cmp_ref "XM_011171522.2"; class_code "p"; tss_id "TSS10911";
NW_020521548.1	StringTie	exon	414935	417208	.	.	.	transcript_id "MSTRG.4985.1"; gene_id "MSTRG.4985"; exon_number "1";
NW_020521548.1	StringTie	transcript	1972599	1972829	.	.	.	transcript_id "MSTRG.5050.1"; gene_id "MSTRG.5050"; gene_name "LOC105203640"; xloc "XLOC_006594"; cmp_ref "XM_011172495.2"; class_code "i"; tss_id "TSS10912";
NW_020521548.1	StringTie	exon	1972599	1972829	.	.	.	transcript_id "MSTRG.5050.1"; gene_id "MSTRG.5050"; exon_number "1";
NW_020521548.1	StringTie	transcript	2501488	2501691	.	.	.	transcript_id "MSTRG.5073.1"; gene_id "MSTRG.5073"; gene_name "LOC105203813"; xloc "XLOC_006595"; cmp_ref "XM_011172729.2"; class_code "p"; tss_id "TSS10913";
NW_020521548.1	StringTie	exon	2501488	2501691	.	.	.	transcript_id "MSTRG.5073.1"; gene_id "MSTRG.5073"; exon_number "1";
NW_020521549.1	StringTie	transcript	1628731	1629889	.	-	.	transcript_id "MSTRG.5139.1"; gene_id "MSTRG.5139"; gene_name "LOC105199022"; xloc "XLOC_006687"; cmp_ref "XM_011165921.2"; class_code "p"; tss_id "TSS11130";
NW_020521549.1	StringTie	exon	1628731	1629889	.	-	.	transcript_id "MSTRG.5139.1"; gene_id "MSTRG.5139"; exon_number "1";
NW_020521549.1	StringTie	transcript	306020	306225	.	.	.	transcript_id "MSTRG.5101.1"; gene_id "MSTRG.5101"; xloc "XLOC_006741"; class_code "u"; tss_id "TSS11245";
NW_020521549.1	StringTie	exon	306020	306225	.	.	.	transcript_id "MSTRG.5101.1"; gene_id "MSTRG.5101"; exon_number "1";
NW_020521549.1	StringTie	transcript	2007870	2008146	.	.	.	transcript_id "MSTRG.5160.1"; gene_id "MSTRG.5160"; gene_name "LOC105199044"; xloc "XLOC_006744"; cmp_ref "XM_026133126.1"; class_code "p"; tss_id "TSS11248";
NW_020521549.1	StringTie	exon	2007870	2008146	.	.	.	transcript_id "MSTRG.5160.1"; gene_id "MSTRG.5160"; exon_number "1";
NW_020521549.1	StringTie	transcript	2064800	2066927	.	.	.	transcript_id "MSTRG.5171.1"; gene_id "MSTRG.5171"; gene_name "LOC105199049"; xloc "XLOC_006745"; cmp_ref "XM_026133044.1"; class_code "p"; tss_id "TSS11249";
NW_020521549.1	StringTie	exon	2064800	2066927	.	.	.	transcript_id "MSTRG.5171.1"; gene_id "MSTRG.5171"; exon_number "1";
NW_020521549.1	StringTie	transcript	2099566	2099868	.	.	.	transcript_id "MSTRG.5175.1"; gene_id "MSTRG.5175"; xloc "XLOC_006747"; class_code "u"; tss_id "TSS11251";
NW_020521549.1	StringTie	exon	2099566	2099868	.	.	.	transcript_id "MSTRG.5175.1"; gene_id "MSTRG.5175"; exon_number "1";
NW_020521549.1	StringTie	transcript	2492439	2494586	.	.	.	transcript_id "MSTRG.5210.1"; gene_id "MSTRG.5210"; gene_name "LOC105199103"; xloc "XLOC_006748"; cmp_ref "XM_011166060.2"; class_code "p"; tss_id "TSS11252";
NW_020521549.1	StringTie	exon	2492439	2494586	.	.	.	transcript_id "MSTRG.5210.1"; gene_id "MSTRG.5210"; exon_number "1";
NW_020521549.1	StringTie	transcript	2503000	2503527	.	.	.	transcript_id "MSTRG.5211.1"; gene_id "MSTRG.5211"; xloc "XLOC_006749"; class_code "u"; tss_id "TSS11253";
NW_020521549.1	StringTie	exon	2503000	2503527	.	.	.	transcript_id "MSTRG.5211.1"; gene_id "MSTRG.5211"; exon_number "1";
NW_020521550.1	StringTie	transcript	103777	104034	.	.	.	transcript_id "MSTRG.5235.1"; gene_id "MSTRG.5235"; gene_name "LOC105197221"; xloc "XLOC_006843"; cmp_ref "XM_026133179.1"; class_code "p"; tss_id "TSS11454";
NW_020521550.1	StringTie	exon	103777	104034	.	.	.	transcript_id "MSTRG.5235.1"; gene_id "MSTRG.5235"; exon_number "1";
NW_020521550.1	StringTie	transcript	105386	105800	.	.	.	transcript_id "MSTRG.5236.1"; gene_id "MSTRG.5236"; gene_name "LOC105197222"; xloc "XLOC_006844"; cmp_ref "XM_011163504.2"; class_code "p"; tss_id "TSS11455";
NW_020521550.1	StringTie	exon	105386	105800	.	.	.	transcript_id "MSTRG.5236.1"; gene_id "MSTRG.5236"; exon_number "1";
NW_020521550.1	StringTie	transcript	379089	379416	.	.	.	transcript_id "MSTRG.5246.1"; gene_id "MSTRG.5246"; gene_name "LOC105197233"; xloc "XLOC_006845"; cmp_ref "XM_011163525.2"; class_code "p"; tss_id "TSS11456";
NW_020521550.1	StringTie	exon	379089	379416	.	.	.	transcript_id "MSTRG.5246.1"; gene_id "MSTRG.5246"; exon_number "1";
NW_020521550.1	StringTie	transcript	532809	533101	.	.	.	transcript_id "MSTRG.5247.1"; gene_id "MSTRG.5247"; xloc "XLOC_006846"; class_code "u"; tss_id "TSS11457";
NW_020521550.1	StringTie	exon	532809	533101	.	.	.	transcript_id "MSTRG.5247.1"; gene_id "MSTRG.5247"; exon_number "1";
NW_020521550.1	StringTie	transcript	1283495	1286863	.	.	.	transcript_id "MSTRG.5263.1"; gene_id "MSTRG.5263"; gene_name "LOC105197268"; xloc "XLOC_006847"; cmp_ref "XM_026133136.1"; class_code "p"; tss_id "TSS11458";
NW_020521550.1	StringTie	exon	1283495	1286863	.	.	.	transcript_id "MSTRG.5263.1"; gene_id "MSTRG.5263"; exon_number "1";
NW_020521550.1	StringTie	transcript	1288308	1291320	.	.	.	transcript_id "MSTRG.5264.1"; gene_id "MSTRG.5264"; xloc "XLOC_006848"; class_code "u"; tss_id "TSS11459";
NW_020521550.1	StringTie	exon	1288308	1291320	.	.	.	transcript_id "MSTRG.5264.1"; gene_id "MSTRG.5264"; exon_number "1";
NW_020521550.1	StringTie	transcript	1952962	1954259	.	.	.	transcript_id "MSTRG.5297.1"; gene_id "MSTRG.5297"; gene_name "LOC105207880"; xloc "XLOC_006850"; cmp_ref "XM_011177542.2"; class_code "p"; tss_id "TSS11461";
NW_020521550.1	StringTie	exon	1952962	1954259	.	.	.	transcript_id "MSTRG.5297.1"; gene_id "MSTRG.5297"; exon_number "1";
NW_020521551.1	StringTie	transcript	61080	61864	.	.	.	transcript_id "MSTRG.5323.1"; gene_id "MSTRG.5323"; xloc "XLOC_006950"; class_code "u"; tss_id "TSS11706";
NW_020521551.1	StringTie	exon	61080	61864	.	.	.	transcript_id "MSTRG.5323.1"; gene_id "MSTRG.5323"; exon_number "1";
NW_020521551.1	StringTie	transcript	251269	254048	.	.	.	transcript_id "MSTRG.5334.1"; gene_id "MSTRG.5334"; xloc "XLOC_006951"; class_code "u"; tss_id "TSS11707";
NW_020521551.1	StringTie	exon	251269	254048	.	.	.	transcript_id "MSTRG.5334.1"; gene_id "MSTRG.5334"; exon_number "1";
NW_020521551.1	StringTie	transcript	275659	278641	.	.	.	transcript_id "MSTRG.5336.1"; gene_id "MSTRG.5336"; gene_name "LOC105201913"; xloc "XLOC_006952"; cmp_ref "XM_026133256.1"; class_code "p"; tss_id "TSS11708";
NW_020521551.1	StringTie	exon	275659	278641	.	.	.	transcript_id "MSTRG.5336.1"; gene_id "MSTRG.5336"; exon_number "1";
NW_020521551.1	StringTie	transcript	481523	481778	.	.	.	transcript_id "MSTRG.5338.1"; gene_id "MSTRG.5338"; gene_name "LOC105201883"; xloc "XLOC_006953"; cmp_ref "XM_026133232.1"; class_code "p"; tss_id "TSS11709";
NW_020521551.1	StringTie	exon	481523	481778	.	.	.	transcript_id "MSTRG.5338.1"; gene_id "MSTRG.5338"; exon_number "1";
NW_020521551.1	StringTie	transcript	2551032	2551451	.	.	.	transcript_id "MSTRG.5407.1"; gene_id "MSTRG.5407"; xloc "XLOC_006955"; class_code "u"; tss_id "TSS11711";
NW_020521551.1	StringTie	exon	2551032	2551451	.	.	.	transcript_id "MSTRG.5407.1"; gene_id "MSTRG.5407"; exon_number "1";
NW_020521552.1	StringTie	transcript	182	6215	.	.	.	transcript_id "MSTRG.5408.1"; gene_id "MSTRG.5408"; xloc "XLOC_006995"; class_code "u"; tss_id "TSS11802";
NW_020521552.1	StringTie	exon	182	6215	.	.	.	transcript_id "MSTRG.5408.1"; gene_id "MSTRG.5408"; exon_number "1";
NW_020521552.1	StringTie	transcript	1486949	1489413	.	.	.	transcript_id "MSTRG.5431.1"; gene_id "MSTRG.5431"; xloc "XLOC_006998"; class_code "u"; tss_id "TSS11805";
NW_020521552.1	StringTie	exon	1486949	1489413	.	.	.	transcript_id "MSTRG.5431.1"; gene_id "MSTRG.5431"; exon_number "1";
NW_020521552.1	StringTie	transcript	1489669	1491015	.	.	.	transcript_id "MSTRG.5432.1"; gene_id "MSTRG.5432"; xloc "XLOC_006999"; class_code "u"; tss_id "TSS11806";
NW_020521552.1	StringTie	exon	1489669	1491015	.	.	.	transcript_id "MSTRG.5432.1"; gene_id "MSTRG.5432"; exon_number "1";
NW_020521552.1	StringTie	transcript	1760722	1761762	.	.	.	transcript_id "MSTRG.5440.1"; gene_id "MSTRG.5440"; xloc "XLOC_007000"; class_code "u"; tss_id "TSS11807";
NW_020521552.1	StringTie	exon	1760722	1761762	.	.	.	transcript_id "MSTRG.5440.1"; gene_id "MSTRG.5440"; exon_number "1";
NW_020521552.1	StringTie	transcript	1764479	1764780	.	.	.	transcript_id "MSTRG.5447.1"; gene_id "MSTRG.5447"; xloc "XLOC_007002"; class_code "u"; tss_id "TSS11809";
NW_020521552.1	StringTie	exon	1764479	1764780	.	.	.	transcript_id "MSTRG.5447.1"; gene_id "MSTRG.5447"; exon_number "1";
NW_020521553.1	StringTie	transcript	2694	3654	.	.	.	transcript_id "MSTRG.5458.1"; gene_id "MSTRG.5458"; gene_name "LOC105196028"; xloc "XLOC_007095"; cmp_ref "XM_011161747.2"; class_code "p"; tss_id "TSS12042";
NW_020521553.1	StringTie	exon	2694	3654	.	.	.	transcript_id "MSTRG.5458.1"; gene_id "MSTRG.5458"; exon_number "1";
NW_020521553.1	StringTie	transcript	288821	291966	.	.	.	transcript_id "MSTRG.5466.1"; gene_id "MSTRG.5466"; gene_name "LOC105196025"; xloc "XLOC_007096"; cmp_ref "XR_850739.2"; class_code "i"; tss_id "TSS12043";
NW_020521553.1	StringTie	exon	288821	291966	.	.	.	transcript_id "MSTRG.5466.1"; gene_id "MSTRG.5466"; exon_number "1";
NW_020521553.1	StringTie	transcript	292491	293571	.	.	.	transcript_id "MSTRG.5467.1"; gene_id "MSTRG.5467"; gene_name "LOC105196025"; xloc "XLOC_007097"; cmp_ref "XR_850739.2"; class_code "i"; tss_id "TSS12044";
NW_020521553.1	StringTie	exon	292491	293571	.	.	.	transcript_id "MSTRG.5467.1"; gene_id "MSTRG.5467"; exon_number "1";
NW_020521553.1	StringTie	transcript	420003	421473	.	.	.	transcript_id "MSTRG.5469.1"; gene_id "MSTRG.5469"; gene_name "LOC105196021"; xloc "XLOC_007098"; cmp_ref "XM_011161737.2"; class_code "p"; tss_id "TSS12045";
NW_020521553.1	StringTie	exon	420003	421473	.	.	.	transcript_id "MSTRG.5469.1"; gene_id "MSTRG.5469"; exon_number "1";
NW_020521553.1	StringTie	transcript	818551	823297	.	.	.	transcript_id "MSTRG.5494.1"; gene_id "MSTRG.5494"; xloc "XLOC_007099"; class_code "u"; tss_id "TSS12046";
NW_020521553.1	StringTie	exon	818551	823297	.	.	.	transcript_id "MSTRG.5494.1"; gene_id "MSTRG.5494"; exon_number "1";
NW_020521553.1	StringTie	transcript	1196636	1203614	.	.	.	transcript_id "MSTRG.5511.1"; gene_id "MSTRG.5511"; gene_name "LOC105195981"; xloc "XLOC_007100"; cmp_ref "XM_026133411.1"; class_code "p"; tss_id "TSS12047";
NW_020521553.1	StringTie	exon	1196636	1203614	.	.	.	transcript_id "MSTRG.5511.1"; gene_id "MSTRG.5511"; exon_number "1";
NW_020521553.1	StringTie	transcript	1246558	1247203	.	.	.	transcript_id "MSTRG.5512.1"; gene_id "MSTRG.5512"; gene_name "LOC105195980"; xloc "XLOC_007101"; cmp_ref "XM_011161669.2"; class_code "p"; tss_id "TSS12048";
NW_020521553.1	StringTie	exon	1246558	1247203	.	.	.	transcript_id "MSTRG.5512.1"; gene_id "MSTRG.5512"; exon_number "1";
NW_020521553.1	StringTie	transcript	1378303	1381718	.	.	.	transcript_id "MSTRG.5516.1"; gene_id "MSTRG.5516"; gene_name "LOC105195979"; xloc "XLOC_007102"; cmp_ref "XM_011161664.2"; class_code "p"; tss_id "TSS12049";
NW_020521553.1	StringTie	exon	1378303	1381718	.	.	.	transcript_id "MSTRG.5516.1"; gene_id "MSTRG.5516"; exon_number "1";
NW_020521554.1	StringTie	transcript	723168	723375	.	.	.	transcript_id "MSTRG.5574.1"; gene_id "MSTRG.5574"; xloc "XLOC_007220"; class_code "u"; tss_id "TSS12338";
NW_020521554.1	StringTie	exon	723168	723375	.	.	.	transcript_id "MSTRG.5574.1"; gene_id "MSTRG.5574"; exon_number "1";
NW_020521554.1	StringTie	transcript	1541275	1542088	.	.	.	transcript_id "MSTRG.5598.1"; gene_id "MSTRG.5598"; gene_name "LOC105195113"; xloc "XLOC_007221"; cmp_ref "XM_011160360.2"; class_code "p"; tss_id "TSS12339";
NW_020521554.1	StringTie	exon	1541275	1542088	.	.	.	transcript_id "MSTRG.5598.1"; gene_id "MSTRG.5598"; exon_number "1";
NW_020521554.1	StringTie	transcript	1573855	1574951	.	.	.	transcript_id "MSTRG.5605.1"; gene_id "MSTRG.5605"; gene_name "LOC105195114"; xloc "XLOC_007222"; cmp_ref "XM_026133591.1"; class_code "p"; tss_id "TSS12340";
NW_020521554.1	StringTie	exon	1573855	1574951	.	.	.	transcript_id "MSTRG.5605.1"; gene_id "MSTRG.5605"; exon_number "1";
NW_020521554.1	StringTie	transcript	1676022	1676253	.	.	.	transcript_id "MSTRG.5613.1"; gene_id "MSTRG.5613"; gene_name "LOC105195106"; xloc "XLOC_007223"; cmp_ref "XM_011160344.2"; class_code "p"; tss_id "TSS12341";
NW_020521554.1	StringTie	exon	1676022	1676253	.	.	.	transcript_id "MSTRG.5613.1"; gene_id "MSTRG.5613"; exon_number "1";
NW_020521554.1	StringTie	transcript	1854189	1855273	.	.	.	transcript_id "MSTRG.5622.1"; gene_id "MSTRG.5622"; gene_name "LOC105194411"; xloc "XLOC_007224"; cmp_ref "XM_026133485.1"; class_code "i"; tss_id "TSS12342";
NW_020521554.1	StringTie	exon	1854189	1855273	.	.	.	transcript_id "MSTRG.5622.1"; gene_id "MSTRG.5622"; exon_number "1";
NW_020521554.1	StringTie	transcript	1855855	1857319	.	.	.	transcript_id "MSTRG.5623.1"; gene_id "MSTRG.5623"; gene_name "LOC105194411"; xloc "XLOC_007225"; cmp_ref "XM_026133485.1"; class_code "i"; tss_id "TSS12343";
NW_020521554.1	StringTie	exon	1855855	1857319	.	.	.	transcript_id "MSTRG.5623.1"; gene_id "MSTRG.5623"; exon_number "1";
NW_020521554.1	StringTie	transcript	2234036	2235126	.	.	.	transcript_id "MSTRG.5656.1"; gene_id "MSTRG.5656"; gene_name "LOC113003561"; xloc "XLOC_007226"; cmp_ref "XM_026133500.1"; class_code "i"; tss_id "TSS12344";
NW_020521554.1	StringTie	exon	2234036	2235126	.	.	.	transcript_id "MSTRG.5656.1"; gene_id "MSTRG.5656"; exon_number "1";
NW_020521555.1	StringTie	transcript	241534	241805	.	.	.	transcript_id "MSTRG.5661.1"; gene_id "MSTRG.5661"; xloc "XLOC_007340"; class_code "u"; tss_id "TSS12547";
NW_020521555.1	StringTie	exon	241534	241805	.	.	.	transcript_id "MSTRG.5661.1"; gene_id "MSTRG.5661"; exon_number "1";
NW_020521555.1	StringTie	transcript	316419	320343	.	.	.	transcript_id "MSTRG.5674.1"; gene_id "MSTRG.5674"; gene_name "LOC105195665"; xloc "XLOC_007342"; cmp_ref "XM_011161176.2"; class_code "p"; tss_id "TSS12549";
NW_020521555.1	StringTie	exon	316419	320343	.	.	.	transcript_id "MSTRG.5674.1"; gene_id "MSTRG.5674"; exon_number "1";
NW_020521555.1	StringTie	transcript	778794	779542	.	.	.	transcript_id "MSTRG.5696.1"; gene_id "MSTRG.5696"; gene_name "LOC105195693"; xloc "XLOC_007343"; cmp_ref "XM_011161213.2"; class_code "i"; tss_id "TSS12550";
NW_020521555.1	StringTie	exon	778794	779542	.	.	.	transcript_id "MSTRG.5696.1"; gene_id "MSTRG.5696"; exon_number "1";
NW_020521555.1	StringTie	transcript	861633	861891	.	.	.	transcript_id "MSTRG.5691.1"; gene_id "MSTRG.5691"; gene_name "LOC105195696"; xloc "XLOC_007344"; cmp_ref "XM_026133634.1"; class_code "p"; tss_id "TSS12551";
NW_020521555.1	StringTie	exon	861633	861891	.	.	.	transcript_id "MSTRG.5691.1"; gene_id "MSTRG.5691"; exon_number "1";
NW_020521555.1	StringTie	transcript	1147559	1148094	.	.	.	transcript_id "MSTRG.5719.1"; gene_id "MSTRG.5719"; gene_name "LOC105195719"; xloc "XLOC_007345"; cmp_ref "XM_011161274.2"; class_code "p"; tss_id "TSS12552";
NW_020521555.1	StringTie	exon	1147559	1148094	.	.	.	transcript_id "MSTRG.5719.1"; gene_id "MSTRG.5719"; exon_number "1";
NW_020521555.1	StringTie	transcript	2172054	2172563	.	.	.	transcript_id "MSTRG.5755.1"; gene_id "MSTRG.5755"; gene_name "LOC105195755"; xloc "XLOC_007346"; cmp_ref "XM_011161322.2"; class_code "p"; tss_id "TSS12553";
NW_020521555.1	StringTie	exon	2172054	2172563	.	.	.	transcript_id "MSTRG.5755.1"; gene_id "MSTRG.5755"; exon_number "1";
NW_020521556.1	StringTie	transcript	589873	590794	.	.	.	transcript_id "MSTRG.5792.1"; gene_id "MSTRG.5792"; xloc "XLOC_007470"; class_code "u"; tss_id "TSS12872";
NW_020521556.1	StringTie	exon	589873	590794	.	.	.	transcript_id "MSTRG.5792.1"; gene_id "MSTRG.5792"; exon_number "1";
NW_020521556.1	StringTie	transcript	592098	597932	.	.	.	transcript_id "MSTRG.5793.1"; gene_id "MSTRG.5793"; xloc "XLOC_007471"; class_code "u"; tss_id "TSS12873";
NW_020521556.1	StringTie	exon	592098	597932	.	.	.	transcript_id "MSTRG.5793.1"; gene_id "MSTRG.5793"; exon_number "1";
NW_020521556.1	StringTie	transcript	1356427	1356664	.	.	.	transcript_id "MSTRG.5828.1"; gene_id "MSTRG.5828"; xloc "XLOC_007472"; class_code "u"; tss_id "TSS12874";
NW_020521556.1	StringTie	exon	1356427	1356664	.	.	.	transcript_id "MSTRG.5828.1"; gene_id "MSTRG.5828"; exon_number "1";
NW_020521556.1	StringTie	transcript	1716967	1718877	.	.	.	transcript_id "MSTRG.5859.1"; gene_id "MSTRG.5859"; xloc "XLOC_007474"; class_code "u"; tss_id "TSS12876";
NW_020521556.1	StringTie	exon	1716967	1718877	.	.	.	transcript_id "MSTRG.5859.1"; gene_id "MSTRG.5859"; exon_number "1";
NW_020521556.1	StringTie	transcript	2311446	2312877	.	.	.	transcript_id "MSTRG.5875.1"; gene_id "MSTRG.5875"; gene_name "LOC105195789"; xloc "XLOC_007475"; cmp_ref "XM_011161398.2"; class_code "p"; tss_id "TSS12877";
NW_020521556.1	StringTie	exon	2311446	2312877	.	.	.	transcript_id "MSTRG.5875.1"; gene_id "MSTRG.5875"; exon_number "1";
NW_020521557.1	StringTie	transcript	1227852	1228904	.	-	.	transcript_id "MSTRG.5955.1"; gene_id "MSTRG.5955"; gene_name "LOC105204348"; xloc "XLOC_007596"; cmp_ref "XM_026133805.1"; class_code "p"; tss_id "TSS13168";
NW_020521557.1	StringTie	exon	1227852	1228904	.	-	.	transcript_id "MSTRG.5955.1"; gene_id "MSTRG.5955"; exon_number "1";
NW_020521557.1	StringTie	transcript	18687	19656	.	.	.	transcript_id "MSTRG.5879.1"; gene_id "MSTRG.5879"; gene_name "LOC105198486"; xloc "XLOC_007633"; cmp_ref "XM_011165201.2"; class_code "p"; tss_id "TSS13268";
NW_020521557.1	StringTie	exon	18687	19656	.	.	.	transcript_id "MSTRG.5879.1"; gene_id "MSTRG.5879"; exon_number "1";
NW_020521557.1	StringTie	transcript	458376	464629	.	.	.	transcript_id "MSTRG.5890.1"; gene_id "MSTRG.5890"; xloc "XLOC_007634"; class_code "u"; tss_id "TSS13269";
NW_020521557.1	StringTie	exon	458376	464629	.	.	.	transcript_id "MSTRG.5890.1"; gene_id "MSTRG.5890"; exon_number "1";
NW_020521557.1	StringTie	transcript	926776	927807	.	.	.	transcript_id "MSTRG.5923.1"; gene_id "MSTRG.5923"; gene_name "LOC105204693"; xloc "XLOC_007636"; cmp_ref "XM_011173884.2"; class_code "p"; tss_id "TSS13271";
NW_020521557.1	StringTie	exon	926776	927807	.	.	.	transcript_id "MSTRG.5923.1"; gene_id "MSTRG.5923"; exon_number "1";
NW_020521557.1	StringTie	transcript	1071235	1071523	.	.	.	transcript_id "MSTRG.5939.1"; gene_id "MSTRG.5939"; gene_name "LOC105205418"; xloc "XLOC_007637"; cmp_ref "XM_011174785.2"; class_code "p"; tss_id "TSS13272";
NW_020521557.1	StringTie	exon	1071235	1071523	.	.	.	transcript_id "MSTRG.5939.1"; gene_id "MSTRG.5939"; exon_number "1";
NW_020521557.1	StringTie	transcript	1074685	1075652	.	.	.	transcript_id "MSTRG.5945.1"; gene_id "MSTRG.5945"; gene_name "LOC105205418"; xloc "XLOC_007638"; cmp_ref "XM_011174785.2"; class_code "i"; tss_id "TSS13273";
NW_020521557.1	StringTie	exon	1074685	1075652	.	.	.	transcript_id "MSTRG.5945.1"; gene_id "MSTRG.5945"; exon_number "1";
NW_020521557.1	StringTie	transcript	1080816	1083160	.	.	.	transcript_id "MSTRG.5942.1"; gene_id "MSTRG.5942"; gene_name "LOC105204566"; xloc "XLOC_007639"; cmp_ref "XM_026133905.1"; class_code "p"; tss_id "TSS13274";
NW_020521557.1	StringTie	exon	1080816	1083160	.	.	.	transcript_id "MSTRG.5942.1"; gene_id "MSTRG.5942"; exon_number "1";
NW_020521557.1	StringTie	transcript	1671275	1671619	.	.	.	transcript_id "MSTRG.6013.1"; gene_id "MSTRG.6013"; gene_name "LOC105199411"; xloc "XLOC_007642"; cmp_ref "XM_011166523.2"; class_code "p"; tss_id "TSS13277";
NW_020521557.1	StringTie	exon	1671275	1671619	.	.	.	transcript_id "MSTRG.6013.1"; gene_id "MSTRG.6013"; exon_number "1";
NW_020521557.1	StringTie	transcript	1823233	1823507	.	.	.	transcript_id "MSTRG.5988.1"; gene_id "MSTRG.5988"; gene_name "LOC105199429"; xloc "XLOC_007643"; cmp_ref "XM_026133895.1"; class_code "p"; tss_id "TSS13278";
NW_020521557.1	StringTie	exon	1823233	1823507	.	.	.	transcript_id "MSTRG.5988.1"; gene_id "MSTRG.5988"; exon_number "1";
NW_020521557.1	StringTie	transcript	2048846	2049265	.	.	.	transcript_id "MSTRG.6000.1"; gene_id "MSTRG.6000"; gene_name "LOC105199445"; xloc "XLOC_007644"; cmp_ref "XM_011166580.2"; class_code "p"; tss_id "TSS13279";
NW_020521557.1	StringTie	exon	2048846	2049265	.	.	.	transcript_id "MSTRG.6000.1"; gene_id "MSTRG.6000"; exon_number "1";
NW_020521557.1	StringTie	transcript	2062194	2062708	.	.	.	transcript_id "MSTRG.6006.1"; gene_id "MSTRG.6006"; gene_name "LOC105194380"; xloc "XLOC_007645"; cmp_ref "XM_026133911.1"; class_code "p"; tss_id "TSS13280";
NW_020521557.1	StringTie	exon	2062194	2062708	.	.	.	transcript_id "MSTRG.6006.1"; gene_id "MSTRG.6006"; exon_number "1";
NW_020521558.1	StringTie	transcript	1276075	1277565	.	-	.	transcript_id "MSTRG.6084.1"; gene_id "MSTRG.6084"; gene_name "LOC105207734"; xloc "XLOC_007735"; cmp_ref "XM_026133967.1"; class_code "i"; tss_id "TSS13494";
NW_020521558.1	StringTie	exon	1276075	1277565	.	-	.	transcript_id "MSTRG.6084.1"; gene_id "MSTRG.6084"; exon_number "1";
NW_020521558.1	StringTie	transcript	2064389	2066668	.	-	.	transcript_id "MSTRG.6148.1"; gene_id "MSTRG.6148"; gene_name "LOC105207675"; xloc "XLOC_007764"; cmp_ref "XM_011177247.2"; class_code "p"; tss_id "TSS13559";
NW_020521558.1	StringTie	exon	2064389	2066668	.	-	.	transcript_id "MSTRG.6148.1"; gene_id "MSTRG.6148"; exon_number "1";
NW_020521558.1	StringTie	transcript	1034448	1035944	.	.	.	transcript_id "MSTRG.6052.1"; gene_id "MSTRG.6052"; gene_name "LOC105207764"; xloc "XLOC_007767"; cmp_ref "XM_011177404.2"; class_code "p"; tss_id "TSS13563";
NW_020521558.1	StringTie	exon	1034448	1035944	.	.	.	transcript_id "MSTRG.6052.1"; gene_id "MSTRG.6052"; exon_number "1";
NW_020521558.1	StringTie	transcript	1126324	1128733	.	.	.	transcript_id "MSTRG.6065.1"; gene_id "MSTRG.6065"; gene_name "LOC105207746"; xloc "XLOC_007768"; cmp_ref "XM_026134042.1"; class_code "p"; tss_id "TSS13564";
NW_020521558.1	StringTie	exon	1126324	1128733	.	.	.	transcript_id "MSTRG.6065.1"; gene_id "MSTRG.6065"; exon_number "1";
NW_020521558.1	StringTie	transcript	1272647	1272985	.	.	.	transcript_id "MSTRG.6078.1"; gene_id "MSTRG.6078"; xloc "XLOC_007769"; class_code "u"; tss_id "TSS13565";
NW_020521558.1	StringTie	exon	1272647	1272985	.	.	.	transcript_id "MSTRG.6078.1"; gene_id "MSTRG.6078"; exon_number "1";
NW_020521558.1	StringTie	transcript	1413930	1414391	.	.	.	transcript_id "MSTRG.6090.1"; gene_id "MSTRG.6090"; xloc "XLOC_007770"; class_code "u"; tss_id "TSS13566";
NW_020521558.1	StringTie	exon	1413930	1414391	.	.	.	transcript_id "MSTRG.6090.1"; gene_id "MSTRG.6090"; exon_number "1";
NW_020521558.1	StringTie	transcript	1414756	1414990	.	.	.	transcript_id "MSTRG.6089.1"; gene_id "MSTRG.6089"; xloc "XLOC_007771"; class_code "u"; tss_id "TSS13567";
NW_020521558.1	StringTie	exon	1414756	1414990	.	.	.	transcript_id "MSTRG.6089.1"; gene_id "MSTRG.6089"; exon_number "1";
NW_020521558.1	StringTie	transcript	1421561	1424199	.	.	.	transcript_id "MSTRG.6095.1"; gene_id "MSTRG.6095"; gene_name "LOC105207723"; xloc "XLOC_007772"; cmp_ref "XM_026134065.1"; class_code "p"; tss_id "TSS13568";
NW_020521558.1	StringTie	exon	1421561	1424199	.	.	.	transcript_id "MSTRG.6095.1"; gene_id "MSTRG.6095"; exon_number "1";
NW_020521559.1	StringTie	transcript	110244	110627	.	.	.	transcript_id "MSTRG.6158.1"; gene_id "MSTRG.6158"; gene_name "LOC105202434"; xloc "XLOC_007857"; cmp_ref "XM_026134125.1"; class_code "i"; tss_id "TSS13688";
NW_020521559.1	StringTie	exon	110244	110627	.	.	.	transcript_id "MSTRG.6158.1"; gene_id "MSTRG.6158"; exon_number "1";
NW_020521559.1	StringTie	transcript	1094682	1094987	.	.	.	transcript_id "MSTRG.6166.1"; gene_id "MSTRG.6166"; xloc "XLOC_007860"; class_code "u"; tss_id "TSS13691";
NW_020521559.1	StringTie	exon	1094682	1094987	.	.	.	transcript_id "MSTRG.6166.1"; gene_id "MSTRG.6166"; exon_number "1";
NW_020521559.1	StringTie	transcript	1472197	1472765	.	.	.	transcript_id "MSTRG.6168.1"; gene_id "MSTRG.6168"; xloc "XLOC_007861"; class_code "u"; tss_id "TSS13692";
NW_020521559.1	StringTie	exon	1472197	1472765	.	.	.	transcript_id "MSTRG.6168.1"; gene_id "MSTRG.6168"; exon_number "1";
NW_020521559.1	StringTie	transcript	1512309	1514087	.	.	.	transcript_id "MSTRG.6178.1"; gene_id "MSTRG.6178"; gene_name "LOC105202420"; xloc "XLOC_007863"; cmp_ref "XM_011170932.2"; class_code "p"; tss_id "TSS13694";
NW_020521559.1	StringTie	exon	1512309	1514087	.	.	.	transcript_id "MSTRG.6178.1"; gene_id "MSTRG.6178"; exon_number "1";
NW_020521560.1	StringTie	transcript	1225996	1232711	.	-	.	transcript_id "MSTRG.6248.1"; gene_id "MSTRG.6248"; gene_name "LOC105203657"; xloc "XLOC_007921"; cmp_ref "XM_011172523.2"; class_code "i"; tss_id "TSS13844";
NW_020521560.1	StringTie	exon	1225996	1232711	.	-	.	transcript_id "MSTRG.6248.1"; gene_id "MSTRG.6248"; exon_number "1";
NW_020521560.1	StringTie	transcript	501391	503312	.	.	.	transcript_id "MSTRG.6204.1"; gene_id "MSTRG.6204"; xloc "XLOC_007942"; class_code "u"; tss_id "TSS13896";
NW_020521560.1	StringTie	exon	501391	503312	.	.	.	transcript_id "MSTRG.6204.1"; gene_id "MSTRG.6204"; exon_number "1";
NW_020521560.1	StringTie	transcript	698513	698757	.	.	.	transcript_id "MSTRG.6213.1"; gene_id "MSTRG.6213"; xloc "XLOC_007943"; class_code "u"; tss_id "TSS13897";
NW_020521560.1	StringTie	exon	698513	698757	.	.	.	transcript_id "MSTRG.6213.1"; gene_id "MSTRG.6213"; exon_number "1";
NW_020521560.1	StringTie	transcript	776428	779545	.	.	.	transcript_id "MSTRG.6225.1"; gene_id "MSTRG.6225"; gene_name "LOC105203674"; xloc "XLOC_007944"; cmp_ref "XM_026134211.1"; class_code "p"; tss_id "TSS13898";
NW_020521560.1	StringTie	exon	776428	779545	.	.	.	transcript_id "MSTRG.6225.1"; gene_id "MSTRG.6225"; exon_number "1";
NW_020521560.1	StringTie	transcript	780118	780408	.	.	.	transcript_id "MSTRG.6224.1"; gene_id "MSTRG.6224"; gene_name "LOC105203674"; xloc "XLOC_007945"; cmp_ref "XM_026134211.1"; class_code "p"; tss_id "TSS13899";
NW_020521560.1	StringTie	exon	780118	780408	.	.	.	transcript_id "MSTRG.6224.1"; gene_id "MSTRG.6224"; exon_number "1";
NW_020521560.1	StringTie	transcript	1202095	1202418	.	.	.	transcript_id "MSTRG.6237.1"; gene_id "MSTRG.6237"; gene_name "LOC105203653"; xloc "XLOC_007946"; cmp_ref "XM_026134144.1"; class_code "p"; tss_id "TSS13900";
NW_020521560.1	StringTie	exon	1202095	1202418	.	.	.	transcript_id "MSTRG.6237.1"; gene_id "MSTRG.6237"; exon_number "1";
NW_020521560.1	StringTie	transcript	1213739	1215283	.	.	.	transcript_id "MSTRG.6233.1"; gene_id "MSTRG.6233"; gene_name "LOC105203655"; xloc "XLOC_007947"; cmp_ref "XM_011172518.2"; class_code "p"; tss_id "TSS13901";
NW_020521560.1	StringTie	exon	1213739	1215283	.	.	.	transcript_id "MSTRG.6233.1"; gene_id "MSTRG.6233"; exon_number "1";
NW_020521560.1	StringTie	transcript	1953322	1953798	.	.	.	transcript_id "MSTRG.6264.1"; gene_id "MSTRG.6264"; xloc "XLOC_007948"; class_code "u"; tss_id "TSS13902";
NW_020521560.1	StringTie	exon	1953322	1953798	.	.	.	transcript_id "MSTRG.6264.1"; gene_id "MSTRG.6264"; exon_number "1";
NW_020521561.1	StringTie	transcript	1769941	1773074	.	.	.	transcript_id "MSTRG.6321.1"; gene_id "MSTRG.6321"; xloc "XLOC_008043"; class_code "u"; tss_id "TSS14083";
NW_020521561.1	StringTie	exon	1769941	1773074	.	.	.	transcript_id "MSTRG.6321.1"; gene_id "MSTRG.6321"; exon_number "1";
NW_020521561.1	StringTie	transcript	1950405	1950957	.	.	.	transcript_id "MSTRG.6332.1"; gene_id "MSTRG.6332"; xloc "XLOC_008044"; class_code "u"; tss_id "TSS14084";
NW_020521561.1	StringTie	exon	1950405	1950957	.	.	.	transcript_id "MSTRG.6332.1"; gene_id "MSTRG.6332"; exon_number "1";
NW_020521561.1	StringTie	transcript	1989059	1989612	.	.	.	transcript_id "MSTRG.6336.1"; gene_id "MSTRG.6336"; gene_name "LOC105192870"; xloc "XLOC_008045"; cmp_ref "XM_011157142.2"; class_code "p"; tss_id "TSS14085";
NW_020521561.1	StringTie	exon	1989059	1989612	.	.	.	transcript_id "MSTRG.6336.1"; gene_id "MSTRG.6336"; exon_number "1";
NW_020521561.1	StringTie	transcript	2090493	2092033	.	.	.	transcript_id "MSTRG.6345.1"; gene_id "MSTRG.6345"; xloc "XLOC_008046"; class_code "u"; tss_id "TSS14086";
NW_020521561.1	StringTie	exon	2090493	2092033	.	.	.	transcript_id "MSTRG.6345.1"; gene_id "MSTRG.6345"; exon_number "1";
NW_020521562.1	StringTie	transcript	517117	517567	.	-	.	transcript_id "MSTRG.6379.1"; gene_id "MSTRG.6379"; gene_name "LOC105200526"; xloc "XLOC_008114"; cmp_ref "XM_026134377.1"; class_code "i"; tss_id "TSS14277";
NW_020521562.1	StringTie	exon	517117	517567	.	-	.	transcript_id "MSTRG.6379.1"; gene_id "MSTRG.6379"; exon_number "1";
NW_020521562.1	StringTie	transcript	932951	934284	.	.	.	transcript_id "MSTRG.6388.1"; gene_id "MSTRG.6388"; gene_name "LOC105200515"; xloc "XLOC_008154"; cmp_ref "XM_011168108.2"; class_code "i"; tss_id "TSS14363";
NW_020521562.1	StringTie	exon	932951	934284	.	.	.	transcript_id "MSTRG.6388.1"; gene_id "MSTRG.6388"; exon_number "1";
NW_020521562.1	StringTie	transcript	1147766	1147972	.	.	.	transcript_id "MSTRG.6403.1"; gene_id "MSTRG.6403"; gene_name "LOC105200514"; xloc "XLOC_008155"; cmp_ref "XM_011168098.2"; class_code "i"; tss_id "TSS14364";
NW_020521562.1	StringTie	exon	1147766	1147972	.	.	.	transcript_id "MSTRG.6403.1"; gene_id "MSTRG.6403"; exon_number "1";
NW_020521562.1	StringTie	transcript	1210684	1213008	.	.	.	transcript_id "MSTRG.6406.1"; gene_id "MSTRG.6406"; gene_name "LOC105200504"; xloc "XLOC_008156"; cmp_ref "XM_011168078.2"; class_code "p"; tss_id "TSS14365";
NW_020521562.1	StringTie	exon	1210684	1213008	.	.	.	transcript_id "MSTRG.6406.1"; gene_id "MSTRG.6406"; exon_number "1";
NW_020521562.1	StringTie	transcript	1721822	1722468	.	.	.	transcript_id "MSTRG.6418.1"; gene_id "MSTRG.6418"; gene_name "LOC105200477"; xloc "XLOC_008158"; cmp_ref "XM_011168049.2"; class_code "p"; tss_id "TSS14367";
NW_020521562.1	StringTie	exon	1721822	1722468	.	.	.	transcript_id "MSTRG.6418.1"; gene_id "MSTRG.6418"; exon_number "1";
NW_020521562.1	StringTie	transcript	1945165	1945973	.	.	.	transcript_id "MSTRG.6444.1"; gene_id "MSTRG.6444"; gene_name "LOC105202151"; xloc "XLOC_008159"; cmp_ref "XM_011170551.2"; class_code "i"; tss_id "TSS14368";
NW_020521562.1	StringTie	exon	1945165	1945973	.	.	.	transcript_id "MSTRG.6444.1"; gene_id "MSTRG.6444"; exon_number "1";
NW_020521563.1	StringTie	transcript	1041536	1042337	.	-	.	transcript_id "MSTRG.6550.1"; gene_id "MSTRG.6550"; gene_name "LOC105201531"; xloc "XLOC_008265"; cmp_ref "XM_026134444.1"; class_code "p"; tss_id "TSS14641";
NW_020521563.1	StringTie	exon	1041536	1042337	.	-	.	transcript_id "MSTRG.6550.1"; gene_id "MSTRG.6550"; exon_number "1";
NW_020521563.1	StringTie	transcript	1073270	1078130	.	-	.	transcript_id "MSTRG.6557.1"; gene_id "MSTRG.6557"; gene_name "LOC105201830"; xloc "XLOC_008268"; cmp_ref "XM_026134454.1"; class_code "i"; tss_id "TSS14644";
NW_020521563.1	StringTie	exon	1073270	1078130	.	-	.	transcript_id "MSTRG.6557.1"; gene_id "MSTRG.6557"; exon_number "1";
NW_020521563.1	StringTie	transcript	1654985	1657051	.	-	.	transcript_id "MSTRG.6569.30"; gene_id "MSTRG.6569"; gene_name "LOC105201608"; xloc "XLOC_008273"; cmp_ref "XM_026134488.1"; class_code "i"; tss_id "TSS14662";
NW_020521563.1	StringTie	exon	1654985	1657051	.	-	.	transcript_id "MSTRG.6569.30"; gene_id "MSTRG.6569"; exon_number "1";
NW_020521563.1	StringTie	transcript	129529	129842	.	.	.	transcript_id "MSTRG.6468.1"; gene_id "MSTRG.6468"; gene_name "LOC105198682"; xloc "XLOC_008277"; cmp_ref "XM_011165495.2"; class_code "p"; tss_id "TSS14668";
NW_020521563.1	StringTie	exon	129529	129842	.	.	.	transcript_id "MSTRG.6468.1"; gene_id "MSTRG.6468"; exon_number "1";
NW_020521563.1	StringTie	transcript	531605	531860	.	.	.	transcript_id "MSTRG.6504.1"; gene_id "MSTRG.6504"; gene_name "LOC105205727"; xloc "XLOC_008278"; cmp_ref "XM_011175221.2"; class_code "p"; tss_id "TSS14669";
NW_020521563.1	StringTie	exon	531605	531860	.	.	.	transcript_id "MSTRG.6504.1"; gene_id "MSTRG.6504"; exon_number "1";
NW_020521563.1	StringTie	transcript	598122	598436	.	.	.	transcript_id "MSTRG.6508.1"; gene_id "MSTRG.6508"; xloc "XLOC_008279"; class_code "u"; tss_id "TSS14670";
NW_020521563.1	StringTie	exon	598122	598436	.	.	.	transcript_id "MSTRG.6508.1"; gene_id "MSTRG.6508"; exon_number "1";
NW_020521563.1	StringTie	transcript	648177	650056	.	.	.	transcript_id "MSTRG.6516.1"; gene_id "MSTRG.6516"; gene_name "LOC105198632"; xloc "XLOC_008281"; cmp_ref "XM_026134437.1"; class_code "p"; tss_id "TSS14672";
NW_020521563.1	StringTie	exon	648177	650056	.	.	.	transcript_id "MSTRG.6516.1"; gene_id "MSTRG.6516"; exon_number "1";
NW_020521563.1	StringTie	transcript	712274	712632	.	.	.	transcript_id "MSTRG.6523.1"; gene_id "MSTRG.6523"; gene_name "LOC105196416"; xloc "XLOC_008282"; cmp_ref "XM_026134402.1"; class_code "i"; tss_id "TSS14673";
NW_020521563.1	StringTie	exon	712274	712632	.	.	.	transcript_id "MSTRG.6523.1"; gene_id "MSTRG.6523"; exon_number "1";
NW_020521563.1	StringTie	transcript	1015619	1016449	.	.	.	transcript_id "MSTRG.6542.1"; gene_id "MSTRG.6542"; gene_name "LOC105201502"; xloc "XLOC_008283"; cmp_ref "XM_011169534.2"; class_code "p"; tss_id "TSS14674";
NW_020521563.1	StringTie	exon	1015619	1016449	.	.	.	transcript_id "MSTRG.6542.1"; gene_id "MSTRG.6542"; exon_number "1";
NW_020521563.1	StringTie	transcript	1104598	1106206	.	.	.	transcript_id "MSTRG.6554.1"; gene_id "MSTRG.6554"; gene_name "LOC105194372"; xloc "XLOC_008284"; cmp_ref "XM_011159259.2"; class_code "p"; tss_id "TSS14675";
NW_020521563.1	StringTie	exon	1104598	1106206	.	.	.	transcript_id "MSTRG.6554.1"; gene_id "MSTRG.6554"; exon_number "1";
NW_020521563.1	StringTie	transcript	1315654	1316040	.	.	.	transcript_id "MSTRG.6560.1"; gene_id "MSTRG.6560"; gene_name "LOC105201574"; xloc "XLOC_008285"; cmp_ref "XM_026134485.1"; class_code "i"; tss_id "TSS14676";
NW_020521563.1	StringTie	exon	1315654	1316040	.	.	.	transcript_id "MSTRG.6560.1"; gene_id "MSTRG.6560"; exon_number "1";
NW_020521564.1	StringTie	transcript	739152	741953	.	-	.	transcript_id "MSTRG.6600.1"; gene_id "MSTRG.6600"; gene_name "LOC113003756"; xloc "XLOC_008346"; cmp_ref "XM_026134555.1"; class_code "i"; tss_id "TSS14812";
NW_020521564.1	StringTie	exon	739152	741953	.	-	.	transcript_id "MSTRG.6600.1"; gene_id "MSTRG.6600"; exon_number "1";
NW_020521564.1	StringTie	transcript	1851862	1854393	.	-	.	transcript_id "MSTRG.6658.1"; gene_id "MSTRG.6658"; gene_name "LOC105205317"; xloc "XLOC_008374"; cmp_ref "XM_011174667.1"; class_code "p"; tss_id "TSS14879";
NW_020521564.1	StringTie	exon	1851862	1854393	.	-	.	transcript_id "MSTRG.6658.1"; gene_id "MSTRG.6658"; exon_number "1";
NW_020521564.1	StringTie	transcript	919616	920063	.	.	.	transcript_id "MSTRG.6595.1"; gene_id "MSTRG.6595"; xloc "XLOC_008380"; class_code "u"; tss_id "TSS14889";
NW_020521564.1	StringTie	exon	919616	920063	.	.	.	transcript_id "MSTRG.6595.1"; gene_id "MSTRG.6595"; exon_number "1";
NW_020521564.1	StringTie	transcript	1298828	1299823	.	.	.	transcript_id "MSTRG.6621.1"; gene_id "MSTRG.6621"; xloc "XLOC_008382"; class_code "u"; tss_id "TSS14891";
NW_020521564.1	StringTie	exon	1298828	1299823	.	.	.	transcript_id "MSTRG.6621.1"; gene_id "MSTRG.6621"; exon_number "1";
NW_020521564.1	StringTie	transcript	1347038	1347296	.	.	.	transcript_id "MSTRG.6617.1"; gene_id "MSTRG.6617"; xloc "XLOC_008383"; class_code "u"; tss_id "TSS14892";
NW_020521564.1	StringTie	exon	1347038	1347296	.	.	.	transcript_id "MSTRG.6617.1"; gene_id "MSTRG.6617"; exon_number "1";
NW_020521564.1	StringTie	transcript	1476120	1476381	.	.	.	transcript_id "MSTRG.6625.1"; gene_id "MSTRG.6625"; xloc "XLOC_008384"; class_code "u"; tss_id "TSS14893";
NW_020521564.1	StringTie	exon	1476120	1476381	.	.	.	transcript_id "MSTRG.6625.1"; gene_id "MSTRG.6625"; exon_number "1";
NW_020521564.1	StringTie	transcript	1506973	1507546	.	.	.	transcript_id "MSTRG.6627.1"; gene_id "MSTRG.6627"; gene_name "LOC105199664"; xloc "XLOC_008385"; cmp_ref "XM_026134621.1"; class_code "p"; tss_id "TSS14894";
NW_020521564.1	StringTie	exon	1506973	1507546	.	.	.	transcript_id "MSTRG.6627.1"; gene_id "MSTRG.6627"; exon_number "1";
NW_020521564.1	StringTie	transcript	1606902	1608099	.	.	.	transcript_id "MSTRG.6644.1"; gene_id "MSTRG.6644"; gene_name "LOC105198124"; xloc "XLOC_008387"; cmp_ref "XM_026134599.1"; class_code "p"; tss_id "TSS14896";
NW_020521564.1	StringTie	exon	1606902	1608099	.	.	.	transcript_id "MSTRG.6644.1"; gene_id "MSTRG.6644"; exon_number "1";
NW_020521564.1	StringTie	transcript	1706849	1710654	.	.	.	transcript_id "MSTRG.6650.1"; gene_id "MSTRG.6650"; gene_name "LOC105205324"; xloc "XLOC_008388"; cmp_ref "XM_011174676.2"; class_code "p"; tss_id "TSS14897";
NW_020521564.1	StringTie	exon	1706849	1710654	.	.	.	transcript_id "MSTRG.6650.1"; gene_id "MSTRG.6650"; exon_number "1";
NW_020521564.1	StringTie	transcript	1915006	1915823	.	.	.	transcript_id "MSTRG.6667.1"; gene_id "MSTRG.6667"; gene_name "LOC105205313"; xloc "XLOC_008390"; cmp_ref "XM_026134624.1"; class_code "i"; tss_id "TSS14899";
NW_020521564.1	StringTie	exon	1915006	1915823	.	.	.	transcript_id "MSTRG.6667.1"; gene_id "MSTRG.6667"; exon_number "1";
NW_020521564.1	StringTie	transcript	1916411	1919328	.	.	.	transcript_id "MSTRG.6668.1"; gene_id "MSTRG.6668"; gene_name "LOC105205313"; xloc "XLOC_008391"; cmp_ref "XM_026134624.1"; class_code "i"; tss_id "TSS14900";
NW_020521564.1	StringTie	exon	1916411	1919328	.	.	.	transcript_id "MSTRG.6668.1"; gene_id "MSTRG.6668"; exon_number "1";
NW_020521565.1	StringTie	transcript	373060	376478	.	-	.	transcript_id "MSTRG.6687.1"; gene_id "MSTRG.6687"; gene_name "LOC105198018"; xloc "XLOC_008439"; cmp_ref "XM_026134691.1"; class_code "p"; tss_id "TSS15007";
NW_020521565.1	StringTie	exon	373060	376478	.	-	.	transcript_id "MSTRG.6687.1"; gene_id "MSTRG.6687"; exon_number "1";
NW_020521565.1	StringTie	transcript	108911	109977	.	.	.	transcript_id "MSTRG.6676.1"; gene_id "MSTRG.6676"; xloc "XLOC_008478"; class_code "u"; tss_id "TSS15085";
NW_020521565.1	StringTie	exon	108911	109977	.	.	.	transcript_id "MSTRG.6676.1"; gene_id "MSTRG.6676"; exon_number "1";
NW_020521565.1	StringTie	transcript	346807	347049	.	.	.	transcript_id "MSTRG.6685.1"; gene_id "MSTRG.6685"; xloc "XLOC_008479"; class_code "u"; tss_id "TSS15086";
NW_020521565.1	StringTie	exon	346807	347049	.	.	.	transcript_id "MSTRG.6685.1"; gene_id "MSTRG.6685"; exon_number "1";
NW_020521565.1	StringTie	transcript	547961	548179	.	.	.	transcript_id "MSTRG.6701.1"; gene_id "MSTRG.6701"; gene_name "LOC105198041"; xloc "XLOC_008480"; cmp_ref "XM_011164679.2"; class_code "p"; tss_id "TSS15087";
NW_020521565.1	StringTie	exon	547961	548179	.	.	.	transcript_id "MSTRG.6701.1"; gene_id "MSTRG.6701"; exon_number "1";
NW_020521565.1	StringTie	transcript	1211820	1212586	.	.	.	transcript_id "MSTRG.6724.1"; gene_id "MSTRG.6724"; gene_name "LOC105192791"; xloc "XLOC_008481"; cmp_ref "XM_011157030.2"; class_code "p"; tss_id "TSS15088";
NW_020521565.1	StringTie	exon	1211820	1212586	.	.	.	transcript_id "MSTRG.6724.1"; gene_id "MSTRG.6724"; exon_number "1";
NW_020521565.1	StringTie	transcript	1292600	1293174	.	.	.	transcript_id "MSTRG.6728.1"; gene_id "MSTRG.6728"; xloc "XLOC_008482"; class_code "u"; tss_id "TSS15089";
NW_020521565.1	StringTie	exon	1292600	1293174	.	.	.	transcript_id "MSTRG.6728.1"; gene_id "MSTRG.6728"; exon_number "1";
NW_020521565.1	StringTie	transcript	1293494	1294465	.	.	.	transcript_id "MSTRG.6729.1"; gene_id "MSTRG.6729"; xloc "XLOC_008483"; class_code "u"; tss_id "TSS15090";
NW_020521565.1	StringTie	exon	1293494	1294465	.	.	.	transcript_id "MSTRG.6729.1"; gene_id "MSTRG.6729"; exon_number "1";
NW_020521565.1	StringTie	transcript	1688786	1689195	.	.	.	transcript_id "MSTRG.6742.1"; gene_id "MSTRG.6742"; xloc "XLOC_008485"; class_code "u"; tss_id "TSS15092";
NW_020521565.1	StringTie	exon	1688786	1689195	.	.	.	transcript_id "MSTRG.6742.1"; gene_id "MSTRG.6742"; exon_number "1";
NW_020521565.1	StringTie	transcript	1693949	1695652	.	.	.	transcript_id "MSTRG.6745.1"; gene_id "MSTRG.6745"; xloc "XLOC_008487"; class_code "u"; tss_id "TSS15094";
NW_020521565.1	StringTie	exon	1693949	1695652	.	.	.	transcript_id "MSTRG.6745.1"; gene_id "MSTRG.6745"; exon_number "1";
NW_020521565.1	StringTie	transcript	1766931	1767489	.	.	.	transcript_id "MSTRG.6751.1"; gene_id "MSTRG.6751"; xloc "XLOC_008489"; class_code "u"; tss_id "TSS15096";
NW_020521565.1	StringTie	exon	1766931	1767489	.	.	.	transcript_id "MSTRG.6751.1"; gene_id "MSTRG.6751"; exon_number "1";
NW_020521565.1	StringTie	transcript	1767856	1773192	.	.	.	transcript_id "MSTRG.6755.1"; gene_id "MSTRG.6755"; gene_name "LOC105208282"; xloc "XLOC_008490"; cmp_ref "XM_026134676.1"; class_code "p"; tss_id "TSS15097";
NW_020521565.1	StringTie	exon	1767856	1773192	.	.	.	transcript_id "MSTRG.6755.1"; gene_id "MSTRG.6755"; exon_number "1";
NW_020521566.1	StringTie	transcript	1093857	1094112	.	.	.	transcript_id "MSTRG.6803.1"; gene_id "MSTRG.6803"; xloc "XLOC_008580"; class_code "u"; tss_id "TSS15318";
NW_020521566.1	StringTie	exon	1093857	1094112	.	.	.	transcript_id "MSTRG.6803.1"; gene_id "MSTRG.6803"; exon_number "1";
NW_020521566.1	StringTie	transcript	1163060	1164440	.	.	.	transcript_id "MSTRG.6812.1"; gene_id "MSTRG.6812"; gene_name "LOC105195578"; xloc "XLOC_008581"; cmp_ref "XM_026134737.1"; class_code "p"; tss_id "TSS15319";
NW_020521566.1	StringTie	exon	1163060	1164440	.	.	.	transcript_id "MSTRG.6812.1"; gene_id "MSTRG.6812"; exon_number "1";
NW_020521566.1	StringTie	transcript	1641115	1641348	.	.	.	transcript_id "MSTRG.6842.1"; gene_id "MSTRG.6842"; gene_name "LOC105195613"; xloc "XLOC_008582"; cmp_ref "XM_026134756.1"; class_code "i"; tss_id "TSS15320";
NW_020521566.1	StringTie	exon	1641115	1641348	.	.	.	transcript_id "MSTRG.6842.1"; gene_id "MSTRG.6842"; exon_number "1";
NW_020521567.1	StringTie	transcript	1735452	1738522	.	-	.	transcript_id "MSTRG.6923.1"; gene_id "MSTRG.6923"; gene_name "LOC105204122"; xloc "XLOC_008679"; cmp_ref "XM_026134792.1"; class_code "p"; tss_id "TSS15555";
NW_020521567.1	StringTie	exon	1735452	1738522	.	-	.	transcript_id "MSTRG.6923.1"; gene_id "MSTRG.6923"; exon_number "1";
NW_020521567.1	StringTie	transcript	444352	444827	.	.	.	transcript_id "MSTRG.6865.1"; gene_id "MSTRG.6865"; gene_name "LOC105204010"; xloc "XLOC_008686"; cmp_ref "XM_011172995.2"; class_code "i"; tss_id "TSS15565";
NW_020521567.1	StringTie	exon	444352	444827	.	.	.	transcript_id "MSTRG.6865.1"; gene_id "MSTRG.6865"; exon_number "1";
NW_020521567.1	StringTie	transcript	1804006	1804621	.	.	.	transcript_id "MSTRG.6934.1"; gene_id "MSTRG.6934"; xloc "XLOC_008689"; class_code "u"; tss_id "TSS15568";
NW_020521567.1	StringTie	exon	1804006	1804621	.	.	.	transcript_id "MSTRG.6934.1"; gene_id "MSTRG.6934"; exon_number "1";
NW_020521568.1	StringTie	transcript	1034262	1035134	.	.	.	transcript_id "MSTRG.6947.1"; gene_id "MSTRG.6947"; xloc "XLOC_008722"; class_code "u"; tss_id "TSS15640";
NW_020521568.1	StringTie	exon	1034262	1035134	.	.	.	transcript_id "MSTRG.6947.1"; gene_id "MSTRG.6947"; exon_number "1";
NW_020521568.1	StringTie	transcript	1471748	1477601	.	.	.	transcript_id "MSTRG.6957.1"; gene_id "MSTRG.6957"; gene_name "LOC105196705"; xloc "XLOC_008723"; cmp_ref "XM_026134889.1"; class_code "p"; tss_id "TSS15641";
NW_020521568.1	StringTie	exon	1471748	1477601	.	.	.	transcript_id "MSTRG.6957.1"; gene_id "MSTRG.6957"; exon_number "1";
NW_020521569.1	StringTie	transcript	988170	992908	.	-	.	transcript_id "MSTRG.6988.1"; gene_id "MSTRG.6988"; gene_name "LOC105193386"; xloc "XLOC_008746"; cmp_ref "XR_850591.2"; class_code "p"; tss_id "TSS15702";
NW_020521569.1	StringTie	exon	988170	992908	.	-	.	transcript_id "MSTRG.6988.1"; gene_id "MSTRG.6988"; exon_number "1";
NW_020521569.1	StringTie	transcript	1673487	1674642	.	.	.	transcript_id "MSTRG.6995.1"; gene_id "MSTRG.6995"; gene_name "LOC105193398"; xloc "XLOC_008750"; cmp_ref "XM_026134927.1"; class_code "p"; tss_id "TSS15707";
NW_020521569.1	StringTie	exon	1673487	1674642	.	.	.	transcript_id "MSTRG.6995.1"; gene_id "MSTRG.6995"; exon_number "1";
NW_020521569.1	StringTie	transcript	1674921	1675196	.	.	.	transcript_id "MSTRG.6996.1"; gene_id "MSTRG.6996"; xloc "XLOC_008751"; class_code "u"; tss_id "TSS15708";
NW_020521569.1	StringTie	exon	1674921	1675196	.	.	.	transcript_id "MSTRG.6996.1"; gene_id "MSTRG.6996"; exon_number "1";
NW_020521569.1	StringTie	transcript	1675684	1676183	.	.	.	transcript_id "MSTRG.6997.1"; gene_id "MSTRG.6997"; xloc "XLOC_008752"; class_code "u"; tss_id "TSS15709";
NW_020521569.1	StringTie	exon	1675684	1676183	.	.	.	transcript_id "MSTRG.6997.1"; gene_id "MSTRG.6997"; exon_number "1";
NW_020521569.1	StringTie	transcript	1689212	1689811	.	.	.	transcript_id "MSTRG.6998.1"; gene_id "MSTRG.6998"; xloc "XLOC_008753"; class_code "u"; tss_id "TSS15710";
NW_020521569.1	StringTie	exon	1689212	1689811	.	.	.	transcript_id "MSTRG.6998.1"; gene_id "MSTRG.6998"; exon_number "1";
NW_020521570.1	StringTie	transcript	1321634	1323118	.	-	.	transcript_id "MSTRG.7050.1"; gene_id "MSTRG.7050"; gene_name "LOC105199708"; xloc "XLOC_008818"; cmp_ref "XM_011166909.2"; class_code "p"; tss_id "TSS15827";
NW_020521570.1	StringTie	exon	1321634	1323118	.	-	.	transcript_id "MSTRG.7050.1"; gene_id "MSTRG.7050"; exon_number "1";
NW_020521570.1	StringTie	transcript	1630294	1631761	.	-	.	transcript_id "MSTRG.7067.1"; gene_id "MSTRG.7067"; gene_name "LOC105199786"; xloc "XLOC_008827"; cmp_ref "XM_026134975.1"; class_code "p"; tss_id "TSS15841";
NW_020521570.1	StringTie	exon	1630294	1631761	.	-	.	transcript_id "MSTRG.7067.1"; gene_id "MSTRG.7067"; exon_number "1";
NW_020521570.1	StringTie	transcript	34796	35213	.	.	.	transcript_id "MSTRG.7007.1"; gene_id "MSTRG.7007"; gene_name "LOC105200627"; xloc "XLOC_008833"; cmp_ref "XM_026134945.1"; class_code "p"; tss_id "TSS15850";
NW_020521570.1	StringTie	exon	34796	35213	.	.	.	transcript_id "MSTRG.7007.1"; gene_id "MSTRG.7007"; exon_number "1";
NW_020521570.1	StringTie	transcript	329819	330027	.	.	.	transcript_id "MSTRG.7018.1"; gene_id "MSTRG.7018"; xloc "XLOC_008834"; class_code "u"; tss_id "TSS15851";
NW_020521570.1	StringTie	exon	329819	330027	.	.	.	transcript_id "MSTRG.7018.1"; gene_id "MSTRG.7018"; exon_number "1";
NW_020521570.1	StringTie	transcript	330538	330977	.	.	.	transcript_id "MSTRG.7019.1"; gene_id "MSTRG.7019"; gene_name "LOC105202822"; xloc "XLOC_008835"; cmp_ref "XM_011171509.2"; class_code "p"; tss_id "TSS15852";
NW_020521570.1	StringTie	exon	330538	330977	.	.	.	transcript_id "MSTRG.7019.1"; gene_id "MSTRG.7019"; exon_number "1";
NW_020521570.1	StringTie	transcript	331751	332317	.	.	.	transcript_id "MSTRG.7020.1"; gene_id "MSTRG.7020"; gene_name "LOC105202822"; xloc "XLOC_008836"; cmp_ref "XM_011171509.2"; class_code "p"; tss_id "TSS15853";
NW_020521570.1	StringTie	exon	331751	332317	.	.	.	transcript_id "MSTRG.7020.1"; gene_id "MSTRG.7020"; exon_number "1";
NW_020521570.1	StringTie	transcript	427608	427970	.	.	.	transcript_id "MSTRG.7027.1"; gene_id "MSTRG.7027"; xloc "XLOC_008837"; class_code "u"; tss_id "TSS15854";
NW_020521570.1	StringTie	exon	427608	427970	.	.	.	transcript_id "MSTRG.7027.1"; gene_id "MSTRG.7027"; exon_number "1";
NW_020521570.1	StringTie	transcript	429443	430288	.	.	.	transcript_id "MSTRG.7028.1"; gene_id "MSTRG.7028"; gene_name "LOC105199492"; xloc "XLOC_008838"; cmp_ref "XM_026134999.1"; class_code "p"; tss_id "TSS15855";
NW_020521570.1	StringTie	exon	429443	430288	.	.	.	transcript_id "MSTRG.7028.1"; gene_id "MSTRG.7028"; exon_number "1";
NW_020521570.1	StringTie	transcript	1641571	1642811	.	.	.	transcript_id "MSTRG.7065.1"; gene_id "MSTRG.7065"; gene_name "LOC105199797"; xloc "XLOC_008841"; cmp_ref "XM_011167052.2"; class_code "p"; tss_id "TSS15858";
NW_020521570.1	StringTie	exon	1641571	1642811	.	.	.	transcript_id "MSTRG.7065.1"; gene_id "MSTRG.7065"; exon_number "1";
NW_020521571.1	StringTie	transcript	1229674	1230948	.	.	.	transcript_id "MSTRG.7106.1"; gene_id "MSTRG.7106"; gene_name "LOC113003834"; xloc "XLOC_008890"; cmp_ref "XM_026135048.1"; class_code "i"; tss_id "TSS15972";
NW_020521571.1	StringTie	exon	1229674	1230948	.	.	.	transcript_id "MSTRG.7106.1"; gene_id "MSTRG.7106"; exon_number "1";
NW_020521572.1	StringTie	transcript	191499	194927	.	-	.	transcript_id "MSTRG.7148.1"; gene_id "MSTRG.7148"; gene_name "LOC105196125"; xloc "XLOC_008950"; cmp_ref "XM_026135078.1"; class_code "i"; tss_id "TSS16102";
NW_020521572.1	StringTie	exon	191499	194927	.	-	.	transcript_id "MSTRG.7148.1"; gene_id "MSTRG.7148"; exon_number "1";
NW_020521572.1	StringTie	transcript	1577366	1579580	.	.	.	transcript_id "MSTRG.7201.1"; gene_id "MSTRG.7201"; gene_name "LOC105196810"; xloc "XLOC_008990"; cmp_ref "XM_011162939.2"; class_code "p"; tss_id "TSS16185";
NW_020521572.1	StringTie	exon	1577366	1579580	.	.	.	transcript_id "MSTRG.7201.1"; gene_id "MSTRG.7201"; exon_number "1";
NW_020521574.1	StringTie	transcript	537336	537971	.	-	.	transcript_id "MSTRG.7303.1"; gene_id "MSTRG.7303"; gene_name "LOC105203783"; xloc "XLOC_009119"; cmp_ref "XM_011172680.2"; class_code "p"; tss_id "TSS16444";
NW_020521574.1	StringTie	exon	537336	537971	.	-	.	transcript_id "MSTRG.7303.1"; gene_id "MSTRG.7303"; exon_number "1";
NW_020521574.1	StringTie	transcript	73122	74304	.	.	.	transcript_id "MSTRG.7294.1"; gene_id "MSTRG.7294"; gene_name "LOC105203774"; xloc "XLOC_009145"; cmp_ref "XM_026135230.1"; class_code "p"; tss_id "TSS16479";
NW_020521574.1	StringTie	exon	73122	74304	.	.	.	transcript_id "MSTRG.7294.1"; gene_id "MSTRG.7294"; exon_number "1";
NW_020521574.1	StringTie	transcript	1026708	1027516	.	.	.	transcript_id "MSTRG.7311.1"; gene_id "MSTRG.7311"; gene_name "LOC105203802"; xloc "XLOC_009146"; cmp_ref "XM_011172711.2"; class_code "p"; tss_id "TSS16480";
NW_020521574.1	StringTie	exon	1026708	1027516	.	.	.	transcript_id "MSTRG.7311.1"; gene_id "MSTRG.7311"; exon_number "1";
NW_020521575.1	StringTie	transcript	113587	115249	.	+	.	transcript_id "MSTRG.7364.3"; gene_id "MSTRG.7364"; gene_name "LOC105201441"; xloc "XLOC_009153"; cmp_ref "XM_011169447.2"; class_code "i"; tss_id "TSS16495";
NW_020521575.1	StringTie	exon	113587	115249	.	+	.	transcript_id "MSTRG.7364.3"; gene_id "MSTRG.7364"; exon_number "1";
NW_020521576.1	StringTie	transcript	707346	708196	.	.	.	transcript_id "MSTRG.7394.1"; gene_id "MSTRG.7394"; gene_name "LOC105208223"; xloc "XLOC_009234"; cmp_ref "XM_011178023.2"; class_code "p"; tss_id "TSS16664";
NW_020521576.1	StringTie	exon	707346	708196	.	.	.	transcript_id "MSTRG.7394.1"; gene_id "MSTRG.7394"; exon_number "1";
NW_020521577.1	StringTie	transcript	1506015	1506239	.	.	.	transcript_id "MSTRG.7433.1"; gene_id "MSTRG.7433"; xloc "XLOC_009259"; class_code "u"; tss_id "TSS16717";
NW_020521577.1	StringTie	exon	1506015	1506239	.	.	.	transcript_id "MSTRG.7433.1"; gene_id "MSTRG.7433"; exon_number "1";
NW_020521578.1	StringTie	transcript	396005	397626	.	.	.	transcript_id "MSTRG.7434.1"; gene_id "MSTRG.7434"; xloc "XLOC_009299"; class_code "u"; tss_id "TSS16817";
NW_020521578.1	StringTie	exon	396005	397626	.	.	.	transcript_id "MSTRG.7434.1"; gene_id "MSTRG.7434"; exon_number "1";
NW_020521578.1	StringTie	transcript	1168204	1171315	.	.	.	transcript_id "MSTRG.7454.1"; gene_id "MSTRG.7454"; gene_name "LOC105200991"; xloc "XLOC_009300"; cmp_ref "XM_011168806.2"; class_code "p"; tss_id "TSS16818";
NW_020521578.1	StringTie	exon	1168204	1171315	.	.	.	transcript_id "MSTRG.7454.1"; gene_id "MSTRG.7454"; exon_number "1";
NW_020521579.1	StringTie	transcript	477190	481841	.	.	.	transcript_id "MSTRG.7490.1"; gene_id "MSTRG.7490"; gene_name "LOC105193696"; xloc "XLOC_009337"; cmp_ref "XM_011158243.2"; class_code "p"; tss_id "TSS16891";
NW_020521579.1	StringTie	exon	477190	481841	.	.	.	transcript_id "MSTRG.7490.1"; gene_id "MSTRG.7490"; exon_number "1";
NW_020521579.1	StringTie	transcript	626912	627761	.	.	.	transcript_id "MSTRG.7496.1"; gene_id "MSTRG.7496"; gene_name "LOC105193729"; xloc "XLOC_009338"; cmp_ref "XM_026135414.1"; class_code "p"; tss_id "TSS16892";
NW_020521579.1	StringTie	exon	626912	627761	.	.	.	transcript_id "MSTRG.7496.1"; gene_id "MSTRG.7496"; exon_number "1";
NW_020521579.1	StringTie	transcript	628169	628467	.	.	.	transcript_id "MSTRG.7497.1"; gene_id "MSTRG.7497"; gene_name "LOC105193729"; xloc "XLOC_009339"; cmp_ref "XM_026135414.1"; class_code "p"; tss_id "TSS16893";
NW_020521579.1	StringTie	exon	628169	628467	.	.	.	transcript_id "MSTRG.7497.1"; gene_id "MSTRG.7497"; exon_number "1";
NW_020521579.1	StringTie	transcript	1419975	1422786	.	.	.	transcript_id "MSTRG.7513.1"; gene_id "MSTRG.7513"; gene_name "LOC105193912"; xloc "XLOC_009340"; cmp_ref "XM_011158605.2"; class_code "p"; tss_id "TSS16894";
NW_020521579.1	StringTie	exon	1419975	1422786	.	.	.	transcript_id "MSTRG.7513.1"; gene_id "MSTRG.7513"; exon_number "1";
NW_020521579.1	StringTie	transcript	1422988	1423368	.	.	.	transcript_id "MSTRG.7514.1"; gene_id "MSTRG.7514"; gene_name "LOC105193928"; xloc "XLOC_009341"; cmp_ref "XM_011158621.2"; class_code "p"; tss_id "TSS16895";
NW_020521579.1	StringTie	exon	1422988	1423368	.	.	.	transcript_id "MSTRG.7514.1"; gene_id "MSTRG.7514"; exon_number "1";
NW_020521580.1	StringTie	transcript	687144	690565	.	-	.	transcript_id "MSTRG.7545.1"; gene_id "MSTRG.7545"; gene_name "LOC105196771"; xloc "XLOC_009387"; cmp_ref "XM_026135460.1"; class_code "p"; tss_id "TSS16992";
NW_020521580.1	StringTie	exon	687144	690565	.	-	.	transcript_id "MSTRG.7545.1"; gene_id "MSTRG.7545"; exon_number "1";
NW_020521580.1	StringTie	transcript	326780	329634	.	.	.	transcript_id "MSTRG.7526.1"; gene_id "MSTRG.7526"; gene_name "LOC105196787"; xloc "XLOC_009403"; cmp_ref "XM_011162893.2"; class_code "p"; tss_id "TSS17019";
NW_020521580.1	StringTie	exon	326780	329634	.	.	.	transcript_id "MSTRG.7526.1"; gene_id "MSTRG.7526"; exon_number "1";
NW_020521580.1	StringTie	transcript	1110658	1113435	.	.	.	transcript_id "MSTRG.7564.1"; gene_id "MSTRG.7564"; gene_name "LOC105196757"; xloc "XLOC_009405"; cmp_ref "XM_011162845.2"; class_code "p"; tss_id "TSS17021";
NW_020521580.1	StringTie	exon	1110658	1113435	.	.	.	transcript_id "MSTRG.7564.1"; gene_id "MSTRG.7564"; exon_number "1";
NW_020521581.1	StringTie	transcript	480431	482915	.	.	.	transcript_id "MSTRG.7584.1"; gene_id "MSTRG.7584"; xloc "XLOC_009461"; class_code "u"; tss_id "TSS17127";
NW_020521581.1	StringTie	exon	480431	482915	.	.	.	transcript_id "MSTRG.7584.1"; gene_id "MSTRG.7584"; exon_number "1";
NW_020521581.1	StringTie	transcript	791448	792349	.	.	.	transcript_id "MSTRG.7595.1"; gene_id "MSTRG.7595"; gene_name "LOC105193266"; xloc "XLOC_009462"; cmp_ref "XM_011157674.2"; class_code "p"; tss_id "TSS17128";
NW_020521581.1	StringTie	exon	791448	792349	.	.	.	transcript_id "MSTRG.7595.1"; gene_id "MSTRG.7595"; exon_number "1";
NW_020521581.1	StringTie	transcript	1012071	1012282	.	.	.	transcript_id "MSTRG.7604.1"; gene_id "MSTRG.7604"; gene_name "LOC105193562"; xloc "XLOC_009463"; cmp_ref "XR_003268770.1"; class_code "p"; tss_id "TSS17129";
NW_020521581.1	StringTie	exon	1012071	1012282	.	.	.	transcript_id "MSTRG.7604.1"; gene_id "MSTRG.7604"; exon_number "1";
NW_020521581.1	StringTie	transcript	1199688	1201100	.	.	.	transcript_id "MSTRG.7610.1"; gene_id "MSTRG.7610"; gene_name "LOC105193402"; xloc "XLOC_009464"; cmp_ref "XM_026135510.1"; class_code "i"; tss_id "TSS17130";
NW_020521581.1	StringTie	exon	1199688	1201100	.	.	.	transcript_id "MSTRG.7610.1"; gene_id "MSTRG.7610"; exon_number "1";
NW_020521582.1	StringTie	transcript	658363	658727	.	.	.	transcript_id "MSTRG.7611.1"; gene_id "MSTRG.7611"; xloc "XLOC_009480"; class_code "u"; tss_id "TSS17160";
NW_020521582.1	StringTie	exon	658363	658727	.	.	.	transcript_id "MSTRG.7611.1"; gene_id "MSTRG.7611"; exon_number "1";
NW_020521583.1	StringTie	transcript	209768	210656	.	.	.	transcript_id "MSTRG.7633.1"; gene_id "MSTRG.7633"; gene_name "LOC105196809"; xloc "XLOC_009610"; cmp_ref "XM_011162934.2"; class_code "i"; tss_id "TSS17490";
NW_020521583.1	StringTie	exon	209768	210656	.	.	.	transcript_id "MSTRG.7633.1"; gene_id "MSTRG.7633"; exon_number "1";
NW_020521583.1	StringTie	transcript	777482	782825	.	.	.	transcript_id "MSTRG.7687.1"; gene_id "MSTRG.7687"; gene_name "LOC105195017"; xloc "XLOC_009611"; cmp_ref "XM_026135546.1"; class_code "p"; tss_id "TSS17491";
NW_020521583.1	StringTie	exon	777482	782825	.	.	.	transcript_id "MSTRG.7687.1"; gene_id "MSTRG.7687"; exon_number "1";
NW_020521583.1	StringTie	transcript	818122	819032	.	.	.	transcript_id "MSTRG.7702.1"; gene_id "MSTRG.7702"; gene_name "LOC113003959"; xloc "XLOC_009612"; cmp_ref "XR_003268778.1"; class_code "p"; tss_id "TSS17492";
NW_020521583.1	StringTie	exon	818122	819032	.	.	.	transcript_id "MSTRG.7702.1"; gene_id "MSTRG.7702"; exon_number "1";
NW_020521583.1	StringTie	transcript	1015059	1015272	.	.	.	transcript_id "MSTRG.7710.1"; gene_id "MSTRG.7710"; xloc "XLOC_009613"; class_code "u"; tss_id "TSS17493";
NW_020521583.1	StringTie	exon	1015059	1015272	.	.	.	transcript_id "MSTRG.7710.1"; gene_id "MSTRG.7710"; exon_number "1";
NW_020521583.1	StringTie	transcript	1085531	1086783	.	.	.	transcript_id "MSTRG.7721.1"; gene_id "MSTRG.7721"; xloc "XLOC_009614"; class_code "u"; tss_id "TSS17494";
NW_020521583.1	StringTie	exon	1085531	1086783	.	.	.	transcript_id "MSTRG.7721.1"; gene_id "MSTRG.7721"; exon_number "1";
NW_020521584.1	StringTie	transcript	1203857	1207490	.	-	.	transcript_id "MSTRG.7772.1"; gene_id "MSTRG.7772"; gene_name "LOC105194573"; xloc "XLOC_009637"; cmp_ref "XM_011159553.2"; class_code "p"; tss_id "TSS17552";
NW_020521584.1	StringTie	exon	1203857	1207490	.	-	.	transcript_id "MSTRG.7772.1"; gene_id "MSTRG.7772"; exon_number "1";
NW_020521584.1	StringTie	transcript	579082	582507	.	.	.	transcript_id "MSTRG.7770.1"; gene_id "MSTRG.7770"; gene_name "LOC105194571"; xloc "XLOC_009643"; cmp_ref "XM_026135648.1"; class_code "i"; tss_id "TSS17562";
NW_020521584.1	StringTie	exon	579082	582507	.	.	.	transcript_id "MSTRG.7770.1"; gene_id "MSTRG.7770"; exon_number "1";
NW_020521584.1	StringTie	transcript	589651	590282	.	.	.	transcript_id "MSTRG.7771.1"; gene_id "MSTRG.7771"; gene_name "LOC105194571"; xloc "XLOC_009644"; cmp_ref "XM_026135648.1"; class_code "i"; tss_id "TSS17563";
NW_020521584.1	StringTie	exon	589651	590282	.	.	.	transcript_id "MSTRG.7771.1"; gene_id "MSTRG.7771"; exon_number "1";
NW_020521584.1	StringTie	transcript	1175705	1176229	.	.	.	transcript_id "MSTRG.7762.1"; gene_id "MSTRG.7762"; gene_name "LOC105194572"; xloc "XLOC_009645"; cmp_ref "XM_011159551.1"; class_code "p"; tss_id "TSS17564";
NW_020521584.1	StringTie	exon	1175705	1176229	.	.	.	transcript_id "MSTRG.7762.1"; gene_id "MSTRG.7762"; exon_number "1";
NW_020521585.1	StringTie	transcript	367906	369596	.	.	.	transcript_id "MSTRG.7818.1"; gene_id "MSTRG.7818"; gene_name "LOC105193541"; xloc "XLOC_009752"; cmp_ref "XM_011158032.2"; class_code "p"; tss_id "TSS17839";
NW_020521585.1	StringTie	exon	367906	369596	.	.	.	transcript_id "MSTRG.7818.1"; gene_id "MSTRG.7818"; exon_number "1";
NW_020521585.1	StringTie	transcript	1070203	1071175	.	.	.	transcript_id "MSTRG.7880.1"; gene_id "MSTRG.7880"; xloc "XLOC_009754"; class_code "u"; tss_id "TSS17841";
NW_020521585.1	StringTie	exon	1070203	1071175	.	.	.	transcript_id "MSTRG.7880.1"; gene_id "MSTRG.7880"; exon_number "1";
NW_020521585.1	StringTie	transcript	1204362	1204833	.	.	.	transcript_id "MSTRG.7883.1"; gene_id "MSTRG.7883"; xloc "XLOC_009755"; class_code "u"; tss_id "TSS17842";
NW_020521585.1	StringTie	exon	1204362	1204833	.	.	.	transcript_id "MSTRG.7883.1"; gene_id "MSTRG.7883"; exon_number "1";
NW_020521586.1	StringTie	transcript	174358	175323	.	-	.	transcript_id "MSTRG.7889.1"; gene_id "MSTRG.7889"; gene_name "LOC105197146"; xloc "XLOC_009765"; cmp_ref "XM_011163388.2"; class_code "p"; tss_id "TSS17894";
NW_020521586.1	StringTie	exon	174358	175323	.	-	.	transcript_id "MSTRG.7889.1"; gene_id "MSTRG.7889"; exon_number "1";
NW_020521586.1	StringTie	transcript	1148785	1149305	.	-	.	transcript_id "MSTRG.7901.1"; gene_id "MSTRG.7901"; gene_name "LOC105194327"; xloc "XLOC_009771"; cmp_ref "XM_011159194.2"; class_code "p"; tss_id "TSS17940";
NW_020521586.1	StringTie	exon	1148785	1149305	.	-	.	transcript_id "MSTRG.7901.1"; gene_id "MSTRG.7901"; exon_number "1";
NW_020521587.1	StringTie	transcript	335924	337875	.	.	.	transcript_id "MSTRG.7904.1"; gene_id "MSTRG.7904"; gene_name "LOC105202763"; xloc "XLOC_009806"; cmp_ref "XM_011171427.2"; class_code "p"; tss_id "TSS18000";
NW_020521587.1	StringTie	exon	335924	337875	.	.	.	transcript_id "MSTRG.7904.1"; gene_id "MSTRG.7904"; exon_number "1";
NW_020521588.1	StringTie	transcript	1088912	1092602	.	.	.	transcript_id "MSTRG.7959.1"; gene_id "MSTRG.7959"; gene_name "LOC105203838"; xloc "XLOC_009857"; cmp_ref "XM_011172758.2"; class_code "p"; tss_id "TSS18095";
NW_020521588.1	StringTie	exon	1088912	1092602	.	.	.	transcript_id "MSTRG.7959.1"; gene_id "MSTRG.7959"; exon_number "1";
NW_020521589.1	StringTie	transcript	582392	584191	.	.	.	transcript_id "MSTRG.7993.1"; gene_id "MSTRG.7993"; gene_name "LOC105195834"; xloc "XLOC_009896"; cmp_ref "XM_026135891.1"; class_code "i"; tss_id "TSS18175";
NW_020521589.1	StringTie	exon	582392	584191	.	.	.	transcript_id "MSTRG.7993.1"; gene_id "MSTRG.7993"; exon_number "1";
NW_020521589.1	StringTie	transcript	900323	901214	.	.	.	transcript_id "MSTRG.7991.1"; gene_id "MSTRG.7991"; xloc "XLOC_009897"; class_code "u"; tss_id "TSS18176";
NW_020521589.1	StringTie	exon	900323	901214	.	.	.	transcript_id "MSTRG.7991.1"; gene_id "MSTRG.7991"; exon_number "1";
NW_020521589.1	StringTie	transcript	1162370	1162983	.	.	.	transcript_id "MSTRG.7997.1"; gene_id "MSTRG.7997"; gene_name "LOC105195799"; xloc "XLOC_009898"; cmp_ref "XM_026135882.1"; class_code "p"; tss_id "TSS18177";
NW_020521589.1	StringTie	exon	1162370	1162983	.	.	.	transcript_id "MSTRG.7997.1"; gene_id "MSTRG.7997"; exon_number "1";
NW_020521590.1	StringTie	transcript	1078926	1081169	.	.	.	transcript_id "MSTRG.8028.1"; gene_id "MSTRG.8028"; gene_name "LOC105193464"; xloc "XLOC_009940"; cmp_ref "XM_011157917.2"; class_code "p"; tss_id "TSS18269";
NW_020521590.1	StringTie	exon	1078926	1081169	.	.	.	transcript_id "MSTRG.8028.1"; gene_id "MSTRG.8028"; exon_number "1";
NW_020521591.1	StringTie	transcript	320477	322724	.	.	.	transcript_id "MSTRG.8056.1"; gene_id "MSTRG.8056"; gene_name "LOC105201763"; xloc "XLOC_009977"; cmp_ref "XM_011169945.2"; class_code "p"; tss_id "TSS18356";
NW_020521591.1	StringTie	exon	320477	322724	.	.	.	transcript_id "MSTRG.8056.1"; gene_id "MSTRG.8056"; exon_number "1";
NW_020521591.1	StringTie	transcript	368753	369337	.	.	.	transcript_id "MSTRG.8063.1"; gene_id "MSTRG.8063"; gene_name "LOC105201759"; xloc "XLOC_009978"; cmp_ref "XM_011169938.2"; class_code "p"; tss_id "TSS18357";
NW_020521591.1	StringTie	exon	368753	369337	.	.	.	transcript_id "MSTRG.8063.1"; gene_id "MSTRG.8063"; exon_number "1";
NW_020521592.1	StringTie	transcript	620146	620380	.	.	.	transcript_id "MSTRG.8090.1"; gene_id "MSTRG.8090"; gene_name "LOC105198410"; xloc "XLOC_010020"; cmp_ref "XM_011165110.2"; class_code "p"; tss_id "TSS18445";
NW_020521592.1	StringTie	exon	620146	620380	.	.	.	transcript_id "MSTRG.8090.1"; gene_id "MSTRG.8090"; exon_number "1";
NW_020521593.1	StringTie	transcript	1135139	1138573	.	.	.	transcript_id "MSTRG.8153.1"; gene_id "MSTRG.8153"; gene_name "LOC105202584"; xloc "XLOC_010122"; cmp_ref "XM_026135995.1"; class_code "p"; tss_id "TSS18606";
NW_020521593.1	StringTie	exon	1135139	1138573	.	.	.	transcript_id "MSTRG.8153.1"; gene_id "MSTRG.8153"; exon_number "1";
NW_020521595.1	StringTie	transcript	149186	149854	.	.	.	transcript_id "MSTRG.8197.1"; gene_id "MSTRG.8197"; gene_name "LOC105199356"; xloc "XLOC_010217"; cmp_ref "XM_026136168.1"; class_code "p"; tss_id "TSS18866";
NW_020521595.1	StringTie	exon	149186	149854	.	.	.	transcript_id "MSTRG.8197.1"; gene_id "MSTRG.8197"; exon_number "1";
NW_020521595.1	StringTie	transcript	342796	343734	.	.	.	transcript_id "MSTRG.8209.1"; gene_id "MSTRG.8209"; gene_name "LOC105199322"; xloc "XLOC_010218"; cmp_ref "XM_011166368.2"; class_code "p"; tss_id "TSS18867";
NW_020521595.1	StringTie	exon	342796	343734	.	.	.	transcript_id "MSTRG.8209.1"; gene_id "MSTRG.8209"; exon_number "1";
NW_020521595.1	StringTie	transcript	1038291	1042383	.	.	.	transcript_id "MSTRG.8243.1"; gene_id "MSTRG.8243"; gene_name "LOC105199300"; xloc "XLOC_010220"; cmp_ref "XM_026136152.1"; class_code "p"; tss_id "TSS18869";
NW_020521595.1	StringTie	exon	1038291	1042383	.	.	.	transcript_id "MSTRG.8243.1"; gene_id "MSTRG.8243"; exon_number "1";
NW_020521596.1	StringTie	transcript	677431	679233	.	-	.	transcript_id "MSTRG.8298.1"; gene_id "MSTRG.8298"; gene_name "LOC105202687"; xloc "XLOC_010293"; cmp_ref "XM_011171307.2"; class_code "p"; tss_id "TSS19084";
NW_020521596.1	StringTie	exon	677431	679233	.	-	.	transcript_id "MSTRG.8298.1"; gene_id "MSTRG.8298"; exon_number "1";
NW_020521597.1	StringTie	transcript	825635	825914	.	+	.	transcript_id "MSTRG.8377.1"; gene_id "MSTRG.8377"; xloc "XLOC_010332"; class_code "u"; tss_id "TSS19160";
NW_020521597.1	StringTie	exon	825635	825914	.	+	.	transcript_id "MSTRG.8377.1"; gene_id "MSTRG.8377"; exon_number "1";
NW_020521597.1	StringTie	transcript	62655	62863	.	.	.	transcript_id "MSTRG.8340.1"; gene_id "MSTRG.8340"; xloc "XLOC_010373"; class_code "u"; tss_id "TSS19223";
NW_020521597.1	StringTie	exon	62655	62863	.	.	.	transcript_id "MSTRG.8340.1"; gene_id "MSTRG.8340"; exon_number "1";
NW_020521597.1	StringTie	transcript	111742	112180	.	.	.	transcript_id "MSTRG.8341.1"; gene_id "MSTRG.8341"; xloc "XLOC_010374"; class_code "u"; tss_id "TSS19224";
NW_020521597.1	StringTie	exon	111742	112180	.	.	.	transcript_id "MSTRG.8341.1"; gene_id "MSTRG.8341"; exon_number "1";
NW_020521597.1	StringTie	transcript	327045	327419	.	.	.	transcript_id "MSTRG.8358.1"; gene_id "MSTRG.8358"; xloc "XLOC_010376"; class_code "u"; tss_id "TSS19226";
NW_020521597.1	StringTie	exon	327045	327419	.	.	.	transcript_id "MSTRG.8358.1"; gene_id "MSTRG.8358"; exon_number "1";
NW_020521599.1	StringTie	transcript	95424	95739	.	.	.	transcript_id "MSTRG.8400.1"; gene_id "MSTRG.8400"; gene_name "LOC105194192"; xloc "XLOC_010447"; cmp_ref "XM_011158967.2"; class_code "p"; tss_id "TSS19399";
NW_020521599.1	StringTie	exon	95424	95739	.	.	.	transcript_id "MSTRG.8400.1"; gene_id "MSTRG.8400"; exon_number "1";
NW_020521599.1	StringTie	transcript	172313	173277	.	.	.	transcript_id "MSTRG.8412.1"; gene_id "MSTRG.8412"; gene_name "LOC113004102"; xloc "XLOC_010448"; cmp_ref "XR_003268839.1"; class_code "i"; tss_id "TSS19400";
NW_020521599.1	StringTie	exon	172313	173277	.	.	.	transcript_id "MSTRG.8412.1"; gene_id "MSTRG.8412"; exon_number "1";
NW_020521602.1	StringTie	transcript	51078	52350	.	-	.	transcript_id "MSTRG.8495.1"; gene_id "MSTRG.8495"; gene_name "LOC105197298"; xloc "XLOC_010551"; cmp_ref "XM_011163596.2"; class_code "p"; tss_id "TSS19621";
NW_020521602.1	StringTie	exon	51078	52350	.	-	.	transcript_id "MSTRG.8495.1"; gene_id "MSTRG.8495"; exon_number "1";
NW_020521602.1	StringTie	transcript	482475	484622	.	.	.	transcript_id "MSTRG.8505.1"; gene_id "MSTRG.8505"; gene_name "LOC105202476"; xloc "XLOC_010576"; cmp_ref "XM_026136443.1"; class_code "p"; tss_id "TSS19672";
NW_020521602.1	StringTie	exon	482475	484622	.	.	.	transcript_id "MSTRG.8505.1"; gene_id "MSTRG.8505"; exon_number "1";
NW_020521602.1	StringTie	transcript	591615	592964	.	.	.	transcript_id "MSTRG.8525.1"; gene_id "MSTRG.8525"; gene_name "LOC105202468"; xloc "XLOC_010577"; cmp_ref "XM_011171017.2"; class_code "p"; tss_id "TSS19673";
NW_020521602.1	StringTie	exon	591615	592964	.	.	.	transcript_id "MSTRG.8525.1"; gene_id "MSTRG.8525"; exon_number "1";
NW_020521602.1	StringTie	transcript	987489	987759	.	.	.	transcript_id "MSTRG.8545.1"; gene_id "MSTRG.8545"; xloc "XLOC_010579"; class_code "u"; tss_id "TSS19675";
NW_020521602.1	StringTie	exon	987489	987759	.	.	.	transcript_id "MSTRG.8545.1"; gene_id "MSTRG.8545"; exon_number "1";
NW_020521604.1	StringTie	transcript	444163	447791	.	.	.	transcript_id "MSTRG.8622.1"; gene_id "MSTRG.8622"; xloc "XLOC_010685"; class_code "u"; tss_id "TSS19900";
NW_020521604.1	StringTie	exon	444163	447791	.	.	.	transcript_id "MSTRG.8622.1"; gene_id "MSTRG.8622"; exon_number "1";
NW_020521604.1	StringTie	transcript	448308	449130	.	.	.	transcript_id "MSTRG.8624.1"; gene_id "MSTRG.8624"; xloc "XLOC_010686"; class_code "u"; tss_id "TSS19901";
NW_020521604.1	StringTie	exon	448308	449130	.	.	.	transcript_id "MSTRG.8624.1"; gene_id "MSTRG.8624"; exon_number "1";
NW_020521604.1	StringTie	transcript	960382	961924	.	.	.	transcript_id "MSTRG.8649.1"; gene_id "MSTRG.8649"; xloc "XLOC_010688"; class_code "u"; tss_id "TSS19903";
NW_020521604.1	StringTie	exon	960382	961924	.	.	.	transcript_id "MSTRG.8649.1"; gene_id "MSTRG.8649"; exon_number "1";
NW_020521605.1	StringTie	transcript	308252	309898	.	.	.	transcript_id "MSTRG.8658.1"; gene_id "MSTRG.8658"; gene_name "LOC113004153"; xloc "XLOC_010714"; cmp_ref "XR_003268884.1"; class_code "p"; tss_id "TSS19956";
NW_020521605.1	StringTie	exon	308252	309898	.	.	.	transcript_id "MSTRG.8658.1"; gene_id "MSTRG.8658"; exon_number "1";
NW_020521605.1	StringTie	transcript	969718	970115	.	.	.	transcript_id "MSTRG.8675.1"; gene_id "MSTRG.8675"; gene_name "LOC105203447"; xloc "XLOC_010716"; cmp_ref "XM_026136598.1"; class_code "p"; tss_id "TSS19958";
NW_020521605.1	StringTie	exon	969718	970115	.	.	.	transcript_id "MSTRG.8675.1"; gene_id "MSTRG.8675"; exon_number "1";
NW_020521606.1	StringTie	transcript	216002	216387	.	.	.	transcript_id "MSTRG.8689.1"; gene_id "MSTRG.8689"; xloc "XLOC_010758"; class_code "u"; tss_id "TSS20065";
NW_020521606.1	StringTie	exon	216002	216387	.	.	.	transcript_id "MSTRG.8689.1"; gene_id "MSTRG.8689"; exon_number "1";
NW_020521606.1	StringTie	transcript	609385	609677	.	.	.	transcript_id "MSTRG.8705.1"; gene_id "MSTRG.8705"; gene_name "LOC105194483"; xloc "XLOC_010762"; cmp_ref "XM_011159407.2"; class_code "p"; tss_id "TSS20069";
NW_020521606.1	StringTie	exon	609385	609677	.	.	.	transcript_id "MSTRG.8705.1"; gene_id "MSTRG.8705"; exon_number "1";
NW_020521606.1	StringTie	transcript	610521	612112	.	.	.	transcript_id "MSTRG.8706.1"; gene_id "MSTRG.8706"; gene_name "LOC105194485"; xloc "XLOC_010763"; cmp_ref "XM_011159413.2"; class_code "p"; tss_id "TSS20070";
NW_020521606.1	StringTie	exon	610521	612112	.	.	.	transcript_id "MSTRG.8706.1"; gene_id "MSTRG.8706"; exon_number "1";
NW_020521607.1	StringTie	transcript	12950	13460	.	.	.	transcript_id "MSTRG.8720.1"; gene_id "MSTRG.8720"; gene_name "LOC105204409"; xloc "XLOC_010803"; cmp_ref "XM_026136671.1"; class_code "p"; tss_id "TSS20149";
NW_020521607.1	StringTie	exon	12950	13460	.	.	.	transcript_id "MSTRG.8720.1"; gene_id "MSTRG.8720"; exon_number "1";
NW_020521611.1	StringTie	transcript	421546	423894	.	-	.	transcript_id "MSTRG.8888.1"; gene_id "MSTRG.8888"; gene_name "LOC105198562"; xloc "XLOC_010960"; cmp_ref "XM_011165311.2"; class_code "p"; tss_id "TSS20436";
NW_020521611.1	StringTie	exon	421546	423894	.	-	.	transcript_id "MSTRG.8888.1"; gene_id "MSTRG.8888"; exon_number "1";
NW_020521612.1	StringTie	transcript	406000	406458	.	.	.	transcript_id "MSTRG.8915.1"; gene_id "MSTRG.8915"; gene_name "LOC105197205"; xloc "XLOC_011007"; cmp_ref "XM_011163476.2"; class_code "p"; tss_id "TSS20518";
NW_020521612.1	StringTie	exon	406000	406458	.	.	.	transcript_id "MSTRG.8915.1"; gene_id "MSTRG.8915"; exon_number "1";
NW_020521612.1	StringTie	transcript	762468	765221	.	.	.	transcript_id "MSTRG.8936.1"; gene_id "MSTRG.8936"; gene_name "LOC105197219"; xloc "XLOC_011008"; cmp_ref "XM_026136840.1"; class_code "p"; tss_id "TSS20519";
NW_020521612.1	StringTie	exon	762468	765221	.	.	.	transcript_id "MSTRG.8936.1"; gene_id "MSTRG.8936"; exon_number "1";
NW_020521614.1	StringTie	transcript	644970	646192	.	-	.	transcript_id "MSTRG.8975.1"; gene_id "MSTRG.8975"; gene_name "LOC105205402"; xloc "XLOC_011041"; cmp_ref "XM_026136885.1"; class_code "p"; tss_id "TSS20603";
NW_020521614.1	StringTie	exon	644970	646192	.	-	.	transcript_id "MSTRG.8975.1"; gene_id "MSTRG.8975"; exon_number "1";
NW_020521614.1	StringTie	transcript	489018	489402	.	.	.	transcript_id "MSTRG.8958.1"; gene_id "MSTRG.8958"; gene_name "LOC105205403"; xloc "XLOC_011046"; cmp_ref "XM_011174768.2"; class_code "p"; tss_id "TSS20614";
NW_020521614.1	StringTie	exon	489018	489402	.	.	.	transcript_id "MSTRG.8958.1"; gene_id "MSTRG.8958"; exon_number "1";
NW_020521615.1	StringTie	transcript	393948	398668	.	-	.	transcript_id "MSTRG.9002.1"; gene_id "MSTRG.9002"; gene_name "LOC105196261"; xloc "XLOC_011062"; cmp_ref "XR_003268918.1"; class_code "i"; tss_id "TSS20654";
NW_020521615.1	StringTie	exon	393948	398668	.	-	.	transcript_id "MSTRG.9002.1"; gene_id "MSTRG.9002"; exon_number "1";
NW_020521615.1	StringTie	transcript	15069	15391	.	.	.	transcript_id "MSTRG.8965.1"; gene_id "MSTRG.8965"; xloc "XLOC_011073"; class_code "u"; tss_id "TSS20685";
NW_020521615.1	StringTie	exon	15069	15391	.	.	.	transcript_id "MSTRG.8965.1"; gene_id "MSTRG.8965"; exon_number "1";
NW_020521616.1	StringTie	transcript	24671	25499	.	.	.	transcript_id "MSTRG.8993.1"; gene_id "MSTRG.8993"; gene_name "LOC105203407"; xloc "XLOC_011114"; cmp_ref "XM_011172192.2"; class_code "p"; tss_id "TSS20773";
NW_020521616.1	StringTie	exon	24671	25499	.	.	.	transcript_id "MSTRG.8993.1"; gene_id "MSTRG.8993"; exon_number "1";
NW_020521616.1	StringTie	transcript	94989	97453	.	.	.	transcript_id "MSTRG.9038.1"; gene_id "MSTRG.9038"; gene_name "LOC105203409"; xloc "XLOC_011115"; cmp_ref "XM_026136953.1"; class_code "i"; tss_id "TSS20774";
NW_020521616.1	StringTie	exon	94989	97453	.	.	.	transcript_id "MSTRG.9038.1"; gene_id "MSTRG.9038"; exon_number "1";
NW_020521616.1	StringTie	transcript	113730	114517	.	.	.	transcript_id "MSTRG.9041.1"; gene_id "MSTRG.9041"; gene_name "LOC105203409"; xloc "XLOC_011116"; cmp_ref "XM_026136953.1"; class_code "i"; tss_id "TSS20775";
NW_020521616.1	StringTie	exon	113730	114517	.	.	.	transcript_id "MSTRG.9041.1"; gene_id "MSTRG.9041"; exon_number "1";
NW_020521616.1	StringTie	transcript	364646	366018	.	.	.	transcript_id "MSTRG.9012.1"; gene_id "MSTRG.9012"; gene_name "LOC105203423"; xloc "XLOC_011117"; cmp_ref "XM_011172214.2"; class_code "p"; tss_id "TSS20776";
NW_020521616.1	StringTie	exon	364646	366018	.	.	.	transcript_id "MSTRG.9012.1"; gene_id "MSTRG.9012"; exon_number "1";
NW_020521616.1	StringTie	transcript	419712	425350	.	.	.	transcript_id "MSTRG.9016.1"; gene_id "MSTRG.9016"; xloc "XLOC_011118"; class_code "u"; tss_id "TSS20777";
NW_020521616.1	StringTie	exon	419712	425350	.	.	.	transcript_id "MSTRG.9016.1"; gene_id "MSTRG.9016"; exon_number "1";
NW_020521616.1	StringTie	transcript	426044	426589	.	.	.	transcript_id "MSTRG.9017.1"; gene_id "MSTRG.9017"; xloc "XLOC_011119"; class_code "u"; tss_id "TSS20778";
NW_020521616.1	StringTie	exon	426044	426589	.	.	.	transcript_id "MSTRG.9017.1"; gene_id "MSTRG.9017"; exon_number "1";
NW_020521618.1	StringTie	transcript	81274	84468	.	.	.	transcript_id "MSTRG.9076.1"; gene_id "MSTRG.9076"; gene_name "LOC105207519"; xloc "XLOC_011184"; cmp_ref "XR_851448.2"; class_code "i"; tss_id "TSS20915";
NW_020521618.1	StringTie	exon	81274	84468	.	.	.	transcript_id "MSTRG.9076.1"; gene_id "MSTRG.9076"; exon_number "1";
NW_020521620.1	StringTie	transcript	306650	311984	.	.	.	transcript_id "MSTRG.9142.1"; gene_id "MSTRG.9142"; gene_name "LOC105199581"; xloc "XLOC_011234"; cmp_ref "XM_011166738.2"; class_code "p"; tss_id "TSS21022";
NW_020521620.1	StringTie	exon	306650	311984	.	.	.	transcript_id "MSTRG.9142.1"; gene_id "MSTRG.9142"; exon_number "1";
NW_020521621.1	StringTie	transcript	767344	769348	.	.	.	transcript_id "MSTRG.9167.1"; gene_id "MSTRG.9167"; gene_name "LOC105196291"; xloc "XLOC_011254"; cmp_ref "XM_026137067.1"; class_code "p"; tss_id "TSS21060";
NW_020521621.1	StringTie	exon	767344	769348	.	.	.	transcript_id "MSTRG.9167.1"; gene_id "MSTRG.9167"; exon_number "1";
NW_020521621.1	StringTie	transcript	773223	778125	.	.	.	transcript_id "MSTRG.9157.1"; gene_id "MSTRG.9157"; xloc "XLOC_011255"; class_code "u"; tss_id "TSS21061";
NW_020521621.1	StringTie	exon	773223	778125	.	.	.	transcript_id "MSTRG.9157.1"; gene_id "MSTRG.9157"; exon_number "1";
NW_020521623.1	StringTie	transcript	525105	526750	.	.	.	transcript_id "MSTRG.9206.1"; gene_id "MSTRG.9206"; gene_name "LOC105200655"; xloc "XLOC_011310"; cmp_ref "XM_011168298.2"; class_code "i"; tss_id "TSS21177";
NW_020521623.1	StringTie	exon	525105	526750	.	.	.	transcript_id "MSTRG.9206.1"; gene_id "MSTRG.9206"; exon_number "1";
NW_020521624.1	StringTie	transcript	207822	208976	.	.	.	transcript_id "MSTRG.9222.1"; gene_id "MSTRG.9222"; xloc "XLOC_011350"; class_code "u"; tss_id "TSS21250";
NW_020521624.1	StringTie	exon	207822	208976	.	.	.	transcript_id "MSTRG.9222.1"; gene_id "MSTRG.9222"; exon_number "1";
NW_020521625.1	StringTie	transcript	66911	67784	.	-	.	transcript_id "MSTRG.9255.1"; gene_id "MSTRG.9255"; gene_name "LOC105198595"; xloc "XLOC_011363"; cmp_ref "XM_026137138.1"; class_code "p"; tss_id "TSS21269";
NW_020521625.1	StringTie	exon	66911	67784	.	-	.	transcript_id "MSTRG.9255.1"; gene_id "MSTRG.9255"; exon_number "1";
NW_020521626.1	StringTie	transcript	4621	5791	.	.	.	transcript_id "MSTRG.9267.1"; gene_id "MSTRG.9267"; xloc "XLOC_011406"; class_code "u"; tss_id "TSS21353";
NW_020521626.1	StringTie	exon	4621	5791	.	.	.	transcript_id "MSTRG.9267.1"; gene_id "MSTRG.9267"; exon_number "1";
NW_020521626.1	StringTie	transcript	240886	241395	.	.	.	transcript_id "MSTRG.9282.1"; gene_id "MSTRG.9282"; xloc "XLOC_011407"; class_code "u"; tss_id "TSS21354";
NW_020521626.1	StringTie	exon	240886	241395	.	.	.	transcript_id "MSTRG.9282.1"; gene_id "MSTRG.9282"; exon_number "1";
NW_020521627.1	StringTie	transcript	87460	87815	.	.	.	transcript_id "MSTRG.9301.1"; gene_id "MSTRG.9301"; gene_name "LOC105198255"; xloc "XLOC_011430"; cmp_ref "XM_011164919.2"; class_code "p"; tss_id "TSS21400";
NW_020521627.1	StringTie	exon	87460	87815	.	.	.	transcript_id "MSTRG.9301.1"; gene_id "MSTRG.9301"; exon_number "1";
NW_020521627.1	StringTie	transcript	657157	661107	.	.	.	transcript_id "MSTRG.9308.1"; gene_id "MSTRG.9308"; xloc "XLOC_011431"; class_code "u"; tss_id "TSS21401";
NW_020521627.1	StringTie	exon	657157	661107	.	.	.	transcript_id "MSTRG.9308.1"; gene_id "MSTRG.9308"; exon_number "1";
NW_020521628.1	StringTie	transcript	675448	676347	.	.	.	transcript_id "MSTRG.9343.1"; gene_id "MSTRG.9343"; gene_name "LOC105206949"; xloc "XLOC_011465"; cmp_ref "XM_026137186.1"; class_code "p"; tss_id "TSS21491";
NW_020521628.1	StringTie	exon	675448	676347	.	.	.	transcript_id "MSTRG.9343.1"; gene_id "MSTRG.9343"; exon_number "1";
NW_020521629.1	StringTie	transcript	508433	509141	.	-	.	transcript_id "MSTRG.9395.1"; gene_id "MSTRG.9395"; gene_name "LOC105193014"; xloc "XLOC_011526"; cmp_ref "XM_011157333.2"; class_code "p"; tss_id "TSS21642";
NW_020521629.1	StringTie	exon	508433	509141	.	-	.	transcript_id "MSTRG.9395.1"; gene_id "MSTRG.9395"; exon_number "1";
NW_020521629.1	StringTie	transcript	92426	93413	.	.	.	transcript_id "MSTRG.9362.1"; gene_id "MSTRG.9362"; gene_name "LOC105203304"; xloc "XLOC_011533"; cmp_ref "XM_026137234.1"; class_code "p"; tss_id "TSS21652";
NW_020521629.1	StringTie	exon	92426	93413	.	.	.	transcript_id "MSTRG.9362.1"; gene_id "MSTRG.9362"; exon_number "1";
NW_020521629.1	StringTie	transcript	673479	676022	.	.	.	transcript_id "MSTRG.9417.1"; gene_id "MSTRG.9417"; gene_name "LOC105206147"; xloc "XLOC_011534"; cmp_ref "XM_011175668.2"; class_code "i"; tss_id "TSS21653";
NW_020521629.1	StringTie	exon	673479	676022	.	.	.	transcript_id "MSTRG.9417.1"; gene_id "MSTRG.9417"; exon_number "1";
NW_020521630.1	StringTie	transcript	295795	298495	.	.	.	transcript_id "MSTRG.9431.1"; gene_id "MSTRG.9431"; gene_name "LOC105194268"; xloc "XLOC_011556"; cmp_ref "XM_026137253.1"; class_code "p"; tss_id "TSS21710";
NW_020521630.1	StringTie	exon	295795	298495	.	.	.	transcript_id "MSTRG.9431.1"; gene_id "MSTRG.9431"; exon_number "1";
NW_020521630.1	StringTie	transcript	658668	660439	.	.	.	transcript_id "MSTRG.9440.1"; gene_id "MSTRG.9440"; gene_name "LOC105194273"; xloc "XLOC_011557"; cmp_ref "XM_026137247.1"; class_code "p"; tss_id "TSS21711";
NW_020521630.1	StringTie	exon	658668	660439	.	.	.	transcript_id "MSTRG.9440.1"; gene_id "MSTRG.9440"; exon_number "1";
NW_020521631.1	StringTie	transcript	218611	219449	.	+	.	transcript_id "MSTRG.9473.1"; gene_id "MSTRG.9473"; gene_name "LOC105204859"; xloc "XLOC_011572"; cmp_ref "XM_011174101.2"; class_code "p"; tss_id "TSS21747";
NW_020521631.1	StringTie	exon	218611	219449	.	+	.	transcript_id "MSTRG.9473.1"; gene_id "MSTRG.9473"; exon_number "1";
NW_020521632.1	StringTie	transcript	637104	638265	.	.	.	transcript_id "MSTRG.9514.1"; gene_id "MSTRG.9514"; gene_name "LOC105195913"; xloc "XLOC_011634"; cmp_ref "XM_026137321.1"; class_code "p"; tss_id "TSS21892";
NW_020521632.1	StringTie	exon	637104	638265	.	.	.	transcript_id "MSTRG.9514.1"; gene_id "MSTRG.9514"; exon_number "1";
NW_020521633.1	StringTie	transcript	323909	324322	.	.	.	transcript_id "MSTRG.9519.1"; gene_id "MSTRG.9519"; gene_name "LOC105208087"; xloc "XLOC_011659"; cmp_ref "XM_026137327.1"; class_code "i"; tss_id "TSS21950";
NW_020521633.1	StringTie	exon	323909	324322	.	.	.	transcript_id "MSTRG.9519.1"; gene_id "MSTRG.9519"; exon_number "1";
NW_020521634.1	StringTie	transcript	380443	383528	.	.	.	transcript_id "MSTRG.9548.1"; gene_id "MSTRG.9548"; xloc "XLOC_011705"; class_code "u"; tss_id "TSS22009";
NW_020521634.1	StringTie	exon	380443	383528	.	.	.	transcript_id "MSTRG.9548.1"; gene_id "MSTRG.9548"; exon_number "1";
NW_020521635.1	StringTie	transcript	161636	168004	.	.	.	transcript_id "MSTRG.9570.1"; gene_id "MSTRG.9570"; xloc "XLOC_011740"; class_code "u"; tss_id "TSS22069";
NW_020521635.1	StringTie	exon	161636	168004	.	.	.	transcript_id "MSTRG.9570.1"; gene_id "MSTRG.9570"; exon_number "1";
NW_020521635.1	StringTie	transcript	541610	542825	.	.	.	transcript_id "MSTRG.9598.1"; gene_id "MSTRG.9598"; gene_name "LOC105193153"; xloc "XLOC_011741"; cmp_ref "XR_850576.2"; class_code "i"; tss_id "TSS22070";
NW_020521635.1	StringTie	exon	541610	542825	.	.	.	transcript_id "MSTRG.9598.1"; gene_id "MSTRG.9598"; exon_number "1";
NW_020521636.1	StringTie	transcript	173416	175605	.	.	.	transcript_id "MSTRG.9575.1"; gene_id "MSTRG.9575"; gene_name "LOC105196203"; xloc "XLOC_011766"; cmp_ref "XM_011162003.2"; class_code "p"; tss_id "TSS22119";
NW_020521636.1	StringTie	exon	173416	175605	.	.	.	transcript_id "MSTRG.9575.1"; gene_id "MSTRG.9575"; exon_number "1";
NW_020521636.1	StringTie	transcript	175811	176923	.	.	.	transcript_id "MSTRG.9576.1"; gene_id "MSTRG.9576"; xloc "XLOC_011767"; class_code "u"; tss_id "TSS22120";
NW_020521636.1	StringTie	exon	175811	176923	.	.	.	transcript_id "MSTRG.9576.1"; gene_id "MSTRG.9576"; exon_number "1";
NW_020521636.1	StringTie	transcript	183515	186853	.	.	.	transcript_id "MSTRG.9579.1"; gene_id "MSTRG.9579"; gene_name "LOC105196204"; xloc "XLOC_011768"; cmp_ref "XR_850742.2"; class_code "p"; tss_id "TSS22121";
NW_020521636.1	StringTie	exon	183515	186853	.	.	.	transcript_id "MSTRG.9579.1"; gene_id "MSTRG.9579"; exon_number "1";
NW_020521636.1	StringTie	transcript	638262	638696	.	.	.	transcript_id "MSTRG.9618.1"; gene_id "MSTRG.9618"; xloc "XLOC_011769"; class_code "u"; tss_id "TSS22122";
NW_020521636.1	StringTie	exon	638262	638696	.	.	.	transcript_id "MSTRG.9618.1"; gene_id "MSTRG.9618"; exon_number "1";
NW_020521637.1	StringTie	transcript	173035	176800	.	.	.	transcript_id "MSTRG.9632.1"; gene_id "MSTRG.9632"; gene_name "LOC105197870"; xloc "XLOC_011799"; cmp_ref "XM_011164458.2"; class_code "p"; tss_id "TSS22209";
NW_020521637.1	StringTie	exon	173035	176800	.	.	.	transcript_id "MSTRG.9632.1"; gene_id "MSTRG.9632"; exon_number "1";
NW_020521637.1	StringTie	transcript	340311	341011	.	.	.	transcript_id "MSTRG.9644.1"; gene_id "MSTRG.9644"; xloc "XLOC_011800"; class_code "u"; tss_id "TSS22210";
NW_020521637.1	StringTie	exon	340311	341011	.	.	.	transcript_id "MSTRG.9644.1"; gene_id "MSTRG.9644"; exon_number "1";
NW_020521639.1	StringTie	transcript	666928	668297	.	-	.	transcript_id "MSTRG.9681.1"; gene_id "MSTRG.9681"; gene_name "LOC105199377"; xloc "XLOC_011838"; cmp_ref "XM_011166458.2"; class_code "p"; tss_id "TSS22294";
NW_020521639.1	StringTie	exon	666928	668297	.	-	.	transcript_id "MSTRG.9681.1"; gene_id "MSTRG.9681"; exon_number "1";
NW_020521641.1	StringTie	transcript	133140	134343	.	.	.	transcript_id "MSTRG.9706.1"; gene_id "MSTRG.9706"; xloc "XLOC_011905"; class_code "u"; tss_id "TSS22430";
NW_020521641.1	StringTie	exon	133140	134343	.	.	.	transcript_id "MSTRG.9706.1"; gene_id "MSTRG.9706"; exon_number "1";
NW_020521642.1	StringTie	transcript	570549	571478	.	.	.	transcript_id "MSTRG.9769.1"; gene_id "MSTRG.9769"; gene_name "LOC105200154"; xloc "XLOC_011932"; cmp_ref "XM_026137540.1"; class_code "p"; tss_id "TSS22514";
NW_020521642.1	StringTie	exon	570549	571478	.	.	.	transcript_id "MSTRG.9769.1"; gene_id "MSTRG.9769"; exon_number "1";
NW_020521642.1	StringTie	transcript	602008	602286	.	.	.	transcript_id "MSTRG.9763.1"; gene_id "MSTRG.9763"; xloc "XLOC_011933"; class_code "u"; tss_id "TSS22515";
NW_020521642.1	StringTie	exon	602008	602286	.	.	.	transcript_id "MSTRG.9763.1"; gene_id "MSTRG.9763"; exon_number "1";
NW_020521643.1	StringTie	transcript	81462	86028	.	.	.	transcript_id "MSTRG.9765.1"; gene_id "MSTRG.9765"; xloc "XLOC_011942"; class_code "u"; tss_id "TSS22527";
NW_020521643.1	StringTie	exon	81462	86028	.	.	.	transcript_id "MSTRG.9765.1"; gene_id "MSTRG.9765"; exon_number "1";
NW_020521644.1	StringTie	transcript	174155	174506	.	.	.	transcript_id "MSTRG.9791.1"; gene_id "MSTRG.9791"; gene_name "LOC113004404"; xloc "XLOC_012007"; cmp_ref "XR_003269018.1"; class_code "i"; tss_id "TSS22664";
NW_020521644.1	StringTie	exon	174155	174506	.	.	.	transcript_id "MSTRG.9791.1"; gene_id "MSTRG.9791"; exon_number "1";
NW_020521644.1	StringTie	transcript	496248	497227	.	.	.	transcript_id "MSTRG.9830.1"; gene_id "MSTRG.9830"; xloc "XLOC_012011"; class_code "u"; tss_id "TSS22668";
NW_020521644.1	StringTie	exon	496248	497227	.	.	.	transcript_id "MSTRG.9830.1"; gene_id "MSTRG.9830"; exon_number "1";
NW_020521644.1	StringTie	transcript	574002	575453	.	.	.	transcript_id "MSTRG.9848.1"; gene_id "MSTRG.9848"; gene_name "LOC105202260"; xloc "XLOC_012012"; cmp_ref "XM_026137616.1"; class_code "i"; tss_id "TSS22669";
NW_020521644.1	StringTie	exon	574002	575453	.	.	.	transcript_id "MSTRG.9848.1"; gene_id "MSTRG.9848"; exon_number "1";
NW_020521645.1	StringTie	transcript	14636	14924	.	.	.	transcript_id "MSTRG.9840.1"; gene_id "MSTRG.9840"; xloc "XLOC_012028"; class_code "u"; tss_id "TSS22722";
NW_020521645.1	StringTie	exon	14636	14924	.	.	.	transcript_id "MSTRG.9840.1"; gene_id "MSTRG.9840"; exon_number "1";
NW_020521645.1	StringTie	transcript	607677	612711	.	.	.	transcript_id "MSTRG.9853.1"; gene_id "MSTRG.9853"; gene_name "LOC105196936"; xloc "XLOC_012030"; cmp_ref "XM_026137635.1"; class_code "p"; tss_id "TSS22724";
NW_020521645.1	StringTie	exon	607677	612711	.	.	.	transcript_id "MSTRG.9853.1"; gene_id "MSTRG.9853"; exon_number "1";
NW_020521645.1	StringTie	transcript	627650	627862	.	.	.	transcript_id "MSTRG.9858.1"; gene_id "MSTRG.9858"; gene_name "LOC105196937"; xloc "XLOC_012031"; cmp_ref "XM_011163105.2"; class_code "p"; tss_id "TSS22725";
NW_020521645.1	StringTie	exon	627650	627862	.	.	.	transcript_id "MSTRG.9858.1"; gene_id "MSTRG.9858"; exon_number "1";
NW_020521647.1	StringTie	transcript	124160	124897	.	.	.	transcript_id "MSTRG.9881.1"; gene_id "MSTRG.9881"; xloc "XLOC_012073"; class_code "u"; tss_id "TSS22835";
NW_020521647.1	StringTie	exon	124160	124897	.	.	.	transcript_id "MSTRG.9881.1"; gene_id "MSTRG.9881"; exon_number "1";
NW_020521647.1	StringTie	transcript	125644	126333	.	.	.	transcript_id "MSTRG.9882.1"; gene_id "MSTRG.9882"; gene_name "LOC105201532"; xloc "XLOC_012074"; cmp_ref "XR_851033.2"; class_code "p"; tss_id "TSS22836";
NW_020521647.1	StringTie	exon	125644	126333	.	.	.	transcript_id "MSTRG.9882.1"; gene_id "MSTRG.9882"; exon_number "1";
NW_020521649.1	StringTie	transcript	115950	117708	.	.	.	transcript_id "MSTRG.9905.1"; gene_id "MSTRG.9905"; gene_name "LOC105202889"; xloc "XLOC_012091"; cmp_ref "XM_026137702.1"; class_code "p"; tss_id "TSS22853";
NW_020521649.1	StringTie	exon	115950	117708	.	.	.	transcript_id "MSTRG.9905.1"; gene_id "MSTRG.9905"; exon_number "1";
NW_020521650.1	StringTie	transcript	32715	34064	.	.	.	transcript_id "MSTRG.9911.1"; gene_id "MSTRG.9911"; xloc "XLOC_012104"; class_code "u"; tss_id "TSS22882";
NW_020521650.1	StringTie	exon	32715	34064	.	.	.	transcript_id "MSTRG.9911.1"; gene_id "MSTRG.9911"; exon_number "1";
NW_020521650.1	StringTie	transcript	35757	37856	.	.	.	transcript_id "MSTRG.9912.1"; gene_id "MSTRG.9912"; xloc "XLOC_012105"; class_code "u"; tss_id "TSS22883";
NW_020521650.1	StringTie	exon	35757	37856	.	.	.	transcript_id "MSTRG.9912.1"; gene_id "MSTRG.9912"; exon_number "1";
NW_020521650.1	StringTie	transcript	38928	39508	.	.	.	transcript_id "MSTRG.9913.1"; gene_id "MSTRG.9913"; xloc "XLOC_012106"; class_code "u"; tss_id "TSS22884";
NW_020521650.1	StringTie	exon	38928	39508	.	.	.	transcript_id "MSTRG.9913.1"; gene_id "MSTRG.9913"; exon_number "1";
NW_020521650.1	StringTie	transcript	39998	40534	.	.	.	transcript_id "MSTRG.9914.1"; gene_id "MSTRG.9914"; xloc "XLOC_012107"; class_code "u"; tss_id "TSS22885";
NW_020521650.1	StringTie	exon	39998	40534	.	.	.	transcript_id "MSTRG.9914.1"; gene_id "MSTRG.9914"; exon_number "1";
NW_020521650.1	StringTie	transcript	376361	381337	.	.	.	transcript_id "MSTRG.9915.1"; gene_id "MSTRG.9915"; xloc "XLOC_012108"; class_code "u"; tss_id "TSS22886";
NW_020521650.1	StringTie	exon	376361	381337	.	.	.	transcript_id "MSTRG.9915.1"; gene_id "MSTRG.9915"; exon_number "1";
NW_020521652.1	StringTie	transcript	66228	67290	.	.	.	transcript_id "MSTRG.9938.1"; gene_id "MSTRG.9938"; gene_name "LOC105206242"; xloc "XLOC_012150"; cmp_ref "XM_026137757.1"; class_code "p"; tss_id "TSS22974";
NW_020521652.1	StringTie	exon	66228	67290	.	.	.	transcript_id "MSTRG.9938.1"; gene_id "MSTRG.9938"; exon_number "1";
NW_020521654.1	StringTie	transcript	490282	490595	.	.	.	transcript_id "MSTRG.10003.1"; gene_id "MSTRG.10003"; gene_name "LOC105195417"; xloc "XLOC_012230"; cmp_ref "XM_011160798.2"; class_code "p"; tss_id "TSS23163";
NW_020521654.1	StringTie	exon	490282	490595	.	.	.	transcript_id "MSTRG.10003.1"; gene_id "MSTRG.10003"; exon_number "1";
NW_020521654.1	StringTie	transcript	497073	499754	.	.	.	transcript_id "MSTRG.10006.1"; gene_id "MSTRG.10006"; gene_name "LOC105195416"; xloc "XLOC_012231"; cmp_ref "XM_011160796.2"; class_code "p"; tss_id "TSS23164";
NW_020521654.1	StringTie	exon	497073	499754	.	.	.	transcript_id "MSTRG.10006.1"; gene_id "MSTRG.10006"; exon_number "1";
NW_020521654.1	StringTie	transcript	500263	501152	.	.	.	transcript_id "MSTRG.10004.1"; gene_id "MSTRG.10004"; gene_name "LOC105195415"; xloc "XLOC_012232"; cmp_ref "XM_011160795.2"; class_code "p"; tss_id "TSS23165";
NW_020521654.1	StringTie	exon	500263	501152	.	.	.	transcript_id "MSTRG.10004.1"; gene_id "MSTRG.10004"; exon_number "1";
NW_020521654.1	StringTie	transcript	573746	573963	.	.	.	transcript_id "MSTRG.10019.1"; gene_id "MSTRG.10019"; gene_name "LOC105195404"; xloc "XLOC_012233"; cmp_ref "XM_011160781.2"; class_code "p"; tss_id "TSS23166";
NW_020521654.1	StringTie	exon	573746	573963	.	.	.	transcript_id "MSTRG.10019.1"; gene_id "MSTRG.10019"; exon_number "1";
NW_020521655.1	StringTie	transcript	69614	73191	.	.	.	transcript_id "MSTRG.10031.1"; gene_id "MSTRG.10031"; gene_name "LOC113004462"; xloc "XLOC_012250"; cmp_ref "XR_003269048.1"; class_code "p"; tss_id "TSS23228";
NW_020521655.1	StringTie	exon	69614	73191	.	.	.	transcript_id "MSTRG.10031.1"; gene_id "MSTRG.10031"; exon_number "1";
NW_020521655.1	StringTie	transcript	330531	337724	.	.	.	transcript_id "MSTRG.10037.1"; gene_id "MSTRG.10037"; xloc "XLOC_012251"; class_code "u"; tss_id "TSS23229";
NW_020521655.1	StringTie	exon	330531	337724	.	.	.	transcript_id "MSTRG.10037.1"; gene_id "MSTRG.10037"; exon_number "1";
NW_020521656.1	StringTie	transcript	292079	292572	.	.	.	transcript_id "MSTRG.10070.1"; gene_id "MSTRG.10070"; gene_name "LOC105201414"; xloc "XLOC_012290"; cmp_ref "XM_011169413.2"; class_code "p"; tss_id "TSS23308";
NW_020521656.1	StringTie	exon	292079	292572	.	.	.	transcript_id "MSTRG.10070.1"; gene_id "MSTRG.10070"; exon_number "1";
NW_020521657.1	StringTie	transcript	419701	420808	.	.	.	transcript_id "MSTRG.10102.1"; gene_id "MSTRG.10102"; gene_name "LOC105199785"; xloc "XLOC_012320"; cmp_ref "XM_011167028.2"; class_code "p"; tss_id "TSS23382";
NW_020521657.1	StringTie	exon	419701	420808	.	.	.	transcript_id "MSTRG.10102.1"; gene_id "MSTRG.10102"; exon_number "1";
NW_020521657.1	StringTie	transcript	434102	437364	.	.	.	transcript_id "MSTRG.10099.1"; gene_id "MSTRG.10099"; gene_name "LOC113004481"; xloc "XLOC_012321"; cmp_ref "XR_003269057.1"; class_code "p"; tss_id "TSS23383";
NW_020521657.1	StringTie	exon	434102	437364	.	.	.	transcript_id "MSTRG.10099.1"; gene_id "MSTRG.10099"; exon_number "1";
NW_020521657.1	StringTie	transcript	481083	484224	.	.	.	transcript_id "MSTRG.10103.1"; gene_id "MSTRG.10103"; gene_name "LOC105199782"; xloc "XLOC_012322"; cmp_ref "XM_026137879.1"; class_code "p"; tss_id "TSS23384";
NW_020521657.1	StringTie	exon	481083	484224	.	.	.	transcript_id "MSTRG.10103.1"; gene_id "MSTRG.10103"; exon_number "1";
NW_020521658.1	StringTie	transcript	40872	41290	.	.	.	transcript_id "MSTRG.10115.1"; gene_id "MSTRG.10115"; xloc "XLOC_012337"; class_code "u"; tss_id "TSS23414";
NW_020521658.1	StringTie	exon	40872	41290	.	.	.	transcript_id "MSTRG.10115.1"; gene_id "MSTRG.10115"; exon_number "1";
[truncated: 786 more rows]
