# Supplementary material for: Identification and comparative analysis of long non-coding RNAs in the brain of fire ant queens in two different reproductive states
Source: BMC Genomics. 2022 Apr 13;22(Suppl 5):917. doi: 10.1186/s12864-022-08539-z (PMC9006410; doi:10.1186/s12864-022-08539-z)
Supplement: Supplementary file 2 — Additional file 2. [file 12864_2022_8539_MOESM2_ESM.csv]

Gene_name	log2FC	-log10adjP	DE_group	RNA_type
Ickin1-1	1.037464164	11.26586011	Higher in dealate	coding
LOC105192776	-0.032950337	0.152037134	non-significant	coding
LOC105192777	0.093084837	0.637782128	non-significant	coding
LOC105192778	0.499212305	10.95974785	non-significant	coding
LOC105192779	-0.283370982	3.068895542	non-significant	coding
LOC105192780	-0.037717665	0.24093293	non-significant	coding
LOC105192782	0.159600234	1.831417769	non-significant	coding
LOC105192783	0.007080633	0.03335776	non-significant	coding
LOC105192784	-0.276052606	6.256388487	non-significant	coding
LOC105192785	-0.164456612	1.049798956	non-significant	coding
LOC105192786	0.153754617	1.186992154	non-significant	coding
LOC105192787	-0.14264499	0.860739928	non-significant	coding
LOC105192788	0.01962453	0.112500129	non-significant	coding
LOC105192789	-0.051122507	0.438762903	non-significant	coding
LOC105192790	0.064959245	1.113936544	non-significant	lncRNA
LOC105192791	0.73381252	16.73313168	non-significant	coding
LOC105192792	0.04704243	0.361625761	non-significant	coding
LOC105192793	-1.614638748	7.279903297	Higher in alate	coding
LOC105192794	-0.477188806	2.559164008	non-significant	coding
LOC105192795	0.063538442	0.348202974	non-significant	coding
LOC105192796	0.128130079	1.255444943	non-significant	coding
LOC105192797	0.013592234	0.122577171	non-significant	coding
LOC105192798	-0.557190505	7.055499447	non-significant	coding
LOC105192800	0.128885385	1.166959754	non-significant	coding
LOC105192801	-0.389863454	3.170374468	non-significant	coding
LOC105192802	-0.048151549	0.487232174	non-significant	coding
LOC105192804	-0.000452417	0.002394929	non-significant	coding
LOC105192805	-0.228177917	1.49221504	non-significant	coding
LOC105192806	-0.073115764	0.457921913	non-significant	coding
LOC105192807	0.097262272	1.675812101	non-significant	coding
LOC105192809	0.091821318	0.73425921	non-significant	coding
LOC105192810	0.124505202	0.726789975	non-significant	coding
LOC105192811	-0.055272963	0.382382553	non-significant	coding
LOC105192812	0.196325046	4.384681586	non-significant	coding
LOC105192813	0.200297377	1.981510252	non-significant	coding
LOC105192814	-0.425170215	56.67580887	non-significant	coding
LOC105192815	0.15192963	2.370596016	non-significant	coding
LOC105192816	-0.144762761	1.78722606	non-significant	coding
LOC105192817	-0.247571066	7.557864079	non-significant	coding
LOC105192820	0.145323503	1.189681296	non-significant	coding
LOC105192821	0.028298468	0.148651109	non-significant	coding
LOC105192823	-0.046540923	0.21293592	non-significant	lncRNA
LOC105192824	-0.013532161	0.083172341	non-significant	coding
LOC105192825	0.124819977	1.481579347	non-significant	coding
LOC105192826	-0.05964785	0.392312257	non-significant	coding
LOC105192828	0.022486671	0.209370038	non-significant	coding
LOC105192829	-0.114553651	0.825775315	non-significant	coding
LOC105192830	0.361364658	3.956167215	non-significant	coding
LOC105192831	0.183649985	1.527923235	non-significant	coding
LOC105192832	0.199420347	1.26179498	non-significant	coding
LOC105192833	-0.010275602	0.037552566	non-significant	coding
LOC105192835	0.073747123	0.69155747	non-significant	coding
LOC105192837	0.09939587	0.898413556	non-significant	coding
LOC105192838	-0.007267351	0.02762903	non-significant	coding
LOC105192840	0.010096252	0.093613354	non-significant	coding
LOC105192841	0.038533382	0.388148087	non-significant	coding
LOC105192842	-0.195491032	3.678257455	non-significant	coding
LOC105192843	0.255146651	2.545219293	non-significant	coding
LOC105192844	-0.030206523	0.198732161	non-significant	coding
LOC105192845	0.01986691	0.35421518	non-significant	coding
LOC105192846	0.035815801	1.129092116	non-significant	coding
LOC105192847	0.17115565	1.456207315	non-significant	coding
LOC105192848	0.037510064	0.585475883	non-significant	coding
LOC105192849	0.085492366	0.99170796	non-significant	coding
LOC105192850	-0.190388241	2.251355569	non-significant	coding
LOC105192851	0.114662832	1.165343517	non-significant	coding
LOC105192852	0.033459705	0.179218939	non-significant	coding
LOC105192853	-0.023800297	0.111202339	non-significant	coding
LOC105192854	-0.489341263	5.722356737	non-significant	coding
LOC105192855	0.099372197	0.59171909	non-significant	coding
LOC105192856	0.077998913	0.428644382	non-significant	coding
LOC105192857	0.162626599	1.811810311	non-significant	coding
LOC105192858	0.033553279	0.428762092	non-significant	coding
LOC105192859	-0.414619563	3.642106784	non-significant	coding
LOC105192860	-0.299396648	4.613340886	non-significant	coding
LOC105192861	-0.124418274	0.728555926	non-significant	coding
LOC105192862	-0.058459166	0.292083962	non-significant	coding
LOC105192863	0.336450762	2.897124285	non-significant	coding
LOC105192864	-0.191288929	3.387132681	non-significant	coding
LOC105192865	0.025349558	0.120418437	non-significant	coding
LOC105192867	0.206303713	3.198966581	non-significant	coding
LOC105192868	-0.820729675	17.22995719	non-significant	coding
LOC105192869	-0.418796405	5.599837294	non-significant	coding
LOC105192870	-0.167327643	3.831600308	non-significant	coding
LOC105192871	0.105231995	1.630086279	non-significant	coding
LOC105192872	0.150808913	1.045745278	non-significant	coding
LOC105192873	0.201333157	4.071153348	non-significant	coding
LOC105192874	-0.030539757	0.180751728	non-significant	coding
LOC105192875	0.054805891	0.433638479	non-significant	coding
LOC105192876	-0.195433144	7.62019564	non-significant	coding
LOC105192877	-1.375267428	33.40012679	Higher in alate	coding
LOC105192878	0.036457646	0.209370038	non-significant	coding
LOC105192879	-0.023511252	0.116336502	non-significant	coding
LOC105192880	-0.09535485	0.540928099	non-significant	coding
LOC105192881	-0.003000383	0.022162363	non-significant	coding
LOC105192882	0.121667853	1.130041516	non-significant	coding
LOC105192883	0.039010177	0.209174557	non-significant	coding
LOC105192884	1.181461425	7.531346011	Higher in dealate	coding
LOC105192885	0.065463272	0.343899462	non-significant	coding
LOC105192886	2.195140887	7.585113641	Higher in dealate	coding
LOC105192887	-0.188028581	1.176718766	non-significant	lncRNA
LOC105192888	0.010206598	0.039055452	non-significant	coding
LOC105192889	0.1449821	1.308707649	non-significant	coding
LOC105192890	-0.1058779	0.605471257	non-significant	coding
LOC105192892	0.135566433	0.868427975	non-significant	coding
LOC105192893	-0.073114196	0.466120612	non-significant	coding
LOC105192894	0.107206735	0.990899991	non-significant	coding
LOC105192895	0.098098073	0.874073491	non-significant	coding
LOC105192896	0.006658342	0.031417378	non-significant	coding
LOC105192897	-0.083780363	0.821890197	non-significant	coding
LOC105192898	-2.669075523	12.2966436	Higher in alate	coding
LOC105192899	-0.001603957	0.00509666	non-significant	coding
LOC105192900	-0.098561654	1.710571118	non-significant	coding
LOC105192901	-0.054965434	0.289289539	non-significant	coding
LOC105192902	-0.109643596	0.671423356	non-significant	coding
LOC105192903	0.485651051	2.606702479	non-significant	coding
LOC105192904	-0.466654407	9.394883222	non-significant	coding
LOC105192910	0.017977418	0.376735816	non-significant	coding
LOC105192912	0.068787125	0.850258564	non-significant	coding
LOC105192914	0.091674261	0.589786243	non-significant	coding
LOC105192915	0.023662682	0.222976071	non-significant	coding
LOC105192917	-0.147412169	1.115177192	non-significant	coding
LOC105192919	-3.180677641	46.07400642	Higher in alate	coding
LOC105192921	0.125407175	0.846068917	non-significant	coding
LOC105192922	0.066530271	0.715574184	non-significant	coding
LOC105192923	0.058957755	0.913049874	non-significant	coding
LOC105192927	0.123506107	2.215435769	non-significant	coding
LOC105192930	0.14330843	0.872728814	non-significant	lncRNA
LOC105192933	0.359614318	2.160888102	non-significant	coding
LOC105192934	-0.043184467	0.247008143	non-significant	coding
LOC105192935	-0.018927553	0.073614443	non-significant	coding
LOC105192937	-0.204193906	2.667475354	non-significant	coding
LOC105192938	-0.059645508	0.895131365	non-significant	coding
LOC105192939	0.090674083	1.678450801	non-significant	coding
LOC105192940	-0.101355348	1.200702965	non-significant	coding
LOC105192941	0.097768564	1.312590661	non-significant	coding
LOC105192942	0.098724415	2.001698775	non-significant	coding
LOC105192943	0.019318588	0.10018894	non-significant	coding
LOC105192944	-0.387448565	37.83836441	non-significant	coding
LOC105192947	0.038174974	0.197233174	non-significant	coding
LOC105192948	0.085669942	0.759688456	non-significant	coding
LOC105192950	0.056117851	0.269520684	non-significant	coding
LOC105192952	-0.350760903	3.075148256	non-significant	coding
LOC105192953	0.264910366	2.43143855	non-significant	coding
LOC105192954	-0.173950196	3.031602877	non-significant	coding
LOC105192956	0.031562154	0.13694643	non-significant	coding
LOC105192958	0.087904541	0.780049646	non-significant	coding
LOC105192961	0.121969828	0.7075364	non-significant	coding
LOC105192962	-0.065174956	0.956753505	non-significant	coding
LOC105192963	0.042903141	0.245360843	non-significant	coding
LOC105192967	0.16064473	2.383372584	non-significant	coding
LOC105192968	0.17656286	3.589234423	non-significant	coding
LOC105192969	0.035345215	0.201623972	non-significant	coding
LOC105192970	-0.007218357	0.05817949	non-significant	coding
LOC105192971	-0.137992893	1.220441999	non-significant	coding
LOC105192974	0.132787629	0.806184164	non-significant	coding
LOC105192975	0.014185423	0.083172341	non-significant	coding
LOC105192976	-0.1734627	3.445117184	non-significant	coding
LOC105192977	0.138635423	1.273306843	non-significant	coding
LOC105192978	0.028912256	0.390855099	non-significant	coding
LOC105192979	0.045879939	0.702216359	non-significant	coding
LOC105192980	0.105926854	1.49221504	non-significant	coding
LOC105192982	0.113290641	0.783215103	non-significant	coding
LOC105192983	-0.021428204	0.139743604	non-significant	coding
LOC105192984	0.027715555	0.12481633	non-significant	coding
LOC105192985	-0.100066162	1.792942051	non-significant	coding
LOC105192986	0.085199586	0.637782128	non-significant	coding
LOC105192987	0.008853922	0.036301845	non-significant	coding
LOC105192989	0.206344581	1.356469007	non-significant	coding
LOC105192990	-0.035574959	0.243345983	non-significant	coding
LOC105192991	0.213732668	7.900019085	non-significant	coding
LOC105192992	0.376329003	4.257970089	non-significant	lncRNA
LOC105192993	0.094370011	0.748304217	non-significant	coding
LOC105192994	0.10421543	0.757492128	non-significant	coding
LOC105192995	-0.101237021	0.618926604	non-significant	coding
LOC105192997	-0.787351731	6.934197698	non-significant	coding
LOC105192998	0.120512795	0.986574938	non-significant	coding
LOC105192999	0.067134153	0.382632305	non-significant	coding
LOC105193001	-0.49802897	8.125273116	non-significant	coding
LOC105193002	-3.218529071	6.586001192	Higher in alate	coding
LOC105193003	0.117088311	1.464953408	non-significant	coding
LOC105193004	-0.019449451	0.143980717	non-significant	coding
LOC105193005	-0.025452527	0.118240194	non-significant	coding
LOC105193006	-0.066310227	0.384158397	non-significant	coding
LOC105193008	0.042997129	0.21878449	non-significant	coding
LOC105193009	0.083360421	0.563742316	non-significant	coding
LOC105193010	0.115792823	2.160888102	non-significant	coding
LOC105193011	0.108928877	1.326498083	non-significant	coding
LOC105193012	-0.016553626	0.078908344	non-significant	coding
LOC105193013	-0.239993874	2.037962933	non-significant	coding
LOC105193014	-0.130822584	1.3786056	non-significant	coding
LOC105193015	-0.10556267	0.709959831	non-significant	coding
LOC105193016	2.358938376	5.583429235	Higher in dealate	coding
LOC105193017	0.016696939	0.080257623	non-significant	coding
LOC105193019	0.544873076	3.664938414	non-significant	coding
LOC105193020	-0.039748394	0.237892355	non-significant	coding
LOC105193021	0.32270238	10.30542046	non-significant	coding
LOC105193022	-0.098375237	0.780937262	non-significant	coding
LOC105193024	-0.000881807	0.003569786	non-significant	coding
LOC105193026	0.030151069	0.134858162	non-significant	coding
LOC105193027	0.460326789	2.493283695	non-significant	lncRNA
LOC105193028	0.02996509	0.145567359	non-significant	coding
LOC105193029	0.024909408	0.102490639	non-significant	coding
LOC105193030	0.013934672	0.055559905	non-significant	coding
LOC105193032	0.019602684	0.076267246	non-significant	coding
LOC105193033	0.198154223	1.276248909	non-significant	coding
LOC105193035	-0.012541105	0.134858162	non-significant	coding
LOC105193036	0.211440966	1.696699816	non-significant	coding
LOC105193037	-0.267423615	1.876872575	non-significant	coding
LOC105193038	0.258120686	1.882053571	non-significant	coding
LOC105193039	-0.193552413	2.659682798	non-significant	coding
LOC105193040	-0.010190179	0.042539811	non-significant	coding
LOC105193041	0.058946142	0.343298438	non-significant	coding
LOC105193042	0.214881909	3.006481797	non-significant	coding
LOC105193044	0.060585893	0.687538165	non-significant	coding
LOC105193045	0.15319519	0.933344808	non-significant	coding
LOC105193046	0.607455403	8.14281897	non-significant	coding
LOC105193047	-0.08380782	0.697183755	non-significant	coding
LOC105193048	-0.014025693	0.074630835	non-significant	coding
LOC105193049	0.278747741	1.893136828	non-significant	coding
LOC105193050	0.133277797	1.01956596	non-significant	coding
LOC105193051	-0.158277619	2.405851171	non-significant	coding
LOC105193052	0.983925928	7.358607106	non-significant	coding
LOC105193057	0.081261658	0.420245958	non-significant	coding
LOC105193059	0.142025782	1.970475863	non-significant	coding
LOC105193060	1.246815578	4.175066883	Higher in dealate	coding
LOC105193061	0.054707006	0.333886588	non-significant	coding
LOC105193062	0.345019852	20.81713185	non-significant	coding
LOC105193067	-0.120052464	1.445031648	non-significant	coding
LOC105193068	-0.064126867	0.497798524	non-significant	coding
LOC105193069	-0.131426555	2.099866111	non-significant	coding
LOC105193070	0.093137625	0.510731008	non-significant	coding
LOC105193071	0.188098323	1.830537192	non-significant	coding
LOC105193073	0.067202889	0.360091722	non-significant	coding
LOC105193074	0.085709043	1.137613076	non-significant	coding
LOC105193076	1.37056258	16.38820525	Higher in dealate	coding
LOC105193077	0.337748869	6.059317278	non-significant	coding
LOC105193078	-0.357051531	4.24423935	non-significant	coding
LOC105193081	0.21978724	1.426612893	non-significant	coding
LOC105193083	0.05742084	0.278078867	non-significant	coding
LOC105193084	0.259962262	8.981197481	non-significant	coding
LOC105193085	0.095619398	0.620464765	non-significant	coding
LOC105193086	0.111239082	1.203879483	non-significant	coding
LOC105193087	-0.193497831	3.047956706	non-significant	coding
LOC105193088	0.150668106	0.972540982	non-significant	coding
LOC105193090	0.114080251	0.82194468	non-significant	coding
LOC105193092	-0.195124085	2.962140166	non-significant	coding
LOC105193093	0.18463616	1.152172702	non-significant	coding
LOC105193094	-0.063783554	0.325756558	non-significant	coding
LOC105193095	-0.36354508	3.19234899	non-significant	coding
LOC105193097	-0.217504679	9.838555739	non-significant	coding
LOC105193099	0.098917793	0.548097955	non-significant	coding
LOC105193100	0.1069607	0.637574469	non-significant	coding
LOC105193101	0.035914406	0.161831458	non-significant	coding
LOC105193102	0.02081697	0.08448021	non-significant	coding
LOC105193103	0.007131385	0.04000297	non-significant	coding
LOC105193104	-0.223650324	4.753804127	non-significant	coding
LOC105193107	0.116718157	0.836229379	non-significant	coding
LOC105193110	0.012151129	0.064505309	non-significant	coding
LOC105193112	-0.112143268	1.112733384	non-significant	coding
LOC105193113	-0.242848469	8.331346883	non-significant	coding
LOC105193114	0.176084074	3.070940473	non-significant	coding
LOC105193116	-0.098615991	1.520959781	non-significant	coding
LOC105193117	0.039053827	0.340383902	non-significant	coding
LOC105193118	0.024608561	0.111220366	non-significant	coding
LOC105193120	0.048901676	0.23607536	non-significant	coding
LOC105193121	-0.34375219	2.169573839	non-significant	coding
LOC105193122	-0.015596402	0.06698454	non-significant	coding
LOC105193123	1.162381446	11.46814335	Higher in dealate	lncRNA
LOC105193124	0.021888392	0.118253421	non-significant	coding
LOC105193126	-0.282356727	1.997588655	non-significant	coding
LOC105193127	-0.063422737	0.640785983	non-significant	coding
LOC105193128	-0.034505322	0.150473342	non-significant	coding
LOC105193129	-0.218297239	1.391492632	non-significant	coding
LOC105193130	0.008938712	0.06847658	non-significant	coding
LOC105193131	-0.100765024	0.73425921	non-significant	coding
LOC105193132	-0.017614189	0.068704657	non-significant	coding
LOC105193134	-0.219368773	4.117092989	non-significant	coding
LOC105193135	0.131996411	0.833534493	non-significant	coding
LOC105193137	0.004656859	0.022643746	non-significant	coding
LOC105193139	-0.152554775	0.933149088	non-significant	coding
LOC105193142	-0.277388967	2.743071115	non-significant	coding
LOC105193144	-0.944751351	17.58213597	non-significant	coding
LOC105193145	-0.229545301	1.465934601	non-significant	coding
LOC105193147	-0.121879984	2.146135962	non-significant	coding
LOC105193148	0.229374716	1.640091534	non-significant	coding
LOC105193149	1.033020685	4.17798997	Higher in dealate	coding
LOC105193151	0.056656871	0.40208641	non-significant	coding
LOC105193152	0.021467604	0.08365144	non-significant	coding
LOC105193153	0.020849844	0.354047842	non-significant	lncRNA
LOC105193154	-0.060469265	0.309045982	non-significant	coding
LOC105193155	-0.16659813	1.593631806	non-significant	coding
LOC105193156	-0.149880031	1.003007155	non-significant	coding
LOC105193157	0.230697991	1.470715363	non-significant	coding
LOC105193158	0.315221801	12.02836142	non-significant	coding
LOC105193160	-0.318953906	9.578721431	non-significant	coding
LOC105193161	-0.007074665	0.057638114	non-significant	coding
LOC105193162	-0.175864682	1.287391314	non-significant	coding
LOC105193163	-0.250946802	1.888955083	non-significant	coding
LOC105193164	0.038139673	0.273590531	non-significant	coding
LOC105193165	-0.012287504	0.046194531	non-significant	coding
LOC105193166	0.010290801	0.064505309	non-significant	coding
LOC105193167	0.177075301	2.912571159	non-significant	coding
LOC105193168	0.024386301	0.181398368	non-significant	coding
LOC105193169	0.043034981	0.198772382	non-significant	coding
LOC105193170	0.074206872	0.497469012	non-significant	coding
LOC105193171	0.46913152	3.655387598	non-significant	coding
LOC105193172	-0.284612502	2.937809314	non-significant	coding
LOC105193173	0.089099799	0.50430953	non-significant	coding
LOC105193174	-0.045469913	0.286905915	non-significant	coding
LOC105193175	0.004983614	0.020275151	non-significant	coding
LOC105193176	0.061904871	0.354047842	non-significant	coding
LOC105193177	-0.187486432	4.419356256	non-significant	coding
LOC105193178	0.066883008	0.441013724	non-significant	coding
LOC105193180	0.119394462	1.347135909	non-significant	coding
LOC105193181	0.143852465	0.934220947	non-significant	coding
LOC105193182	1.207818335	16.23163794	Higher in dealate	coding
LOC105193184	0.111153833	0.767180717	non-significant	coding
LOC105193185	0.006304008	0.031344749	non-significant	coding
LOC105193186	0.001499562	0.008195773	non-significant	coding
LOC105193187	-0.948976645	11.00371493	non-significant	coding
LOC105193188	0.015738452	0.064505309	non-significant	coding
LOC105193189	-0.048144961	0.246367561	non-significant	coding
LOC105193190	0.06903709	0.362982184	non-significant	coding
LOC105193191	0.100969948	0.968251468	non-significant	coding
LOC105193192	-0.496018793	4.300251223	non-significant	coding
LOC105193193	0.010374166	0.070045997	non-significant	coding
LOC105193194	0.006387145	0.061336409	non-significant	lncRNA
LOC105193195	0.001649565	0.006730868	non-significant	coding
LOC105193196	-0.02511552	0.159291436	non-significant	coding
LOC105193198	-0.223979847	1.598115749	non-significant	coding
LOC105193199	-0.205109561	2.008780542	non-significant	coding
LOC105193200	-0.202579855	1.279683231	non-significant	coding
LOC105193201	0.012038202	0.064731933	non-significant	coding
LOC105193202	-0.209011963	1.490751171	non-significant	coding
LOC105193203	0.117062651	0.74769799	non-significant	coding
LOC105193204	-9.07E-05	1.50E-05	non-significant	coding
LOC105193205	-0.030625405	0.132281011	non-significant	coding
LOC105193207	-0.1092721	0.934209157	non-significant	coding
LOC105193209	0.210257051	6.411328521	non-significant	coding
LOC105193210	0.426559002	7.99962786	non-significant	coding
LOC105193212	0.009712769	0.169579691	non-significant	coding
LOC105193213	-0.070732826	0.565456167	non-significant	coding
LOC105193214	0.1259454	1.068008103	non-significant	coding
LOC105193215	0.12712302	0.780260059	non-significant	coding
LOC105193216	-0.025959443	0.111856674	non-significant	coding
LOC105193217	0.452730032	2.50736131	non-significant	coding
LOC105193218	0.060012801	0.640785983	non-significant	coding
LOC105193219	0.06477724	1.020588796	non-significant	lncRNA
LOC105193220	0.405428231	3.299727152	non-significant	coding
LOC105193221	0.073472202	0.399775466	non-significant	coding
LOC105193222	0.004441309	0.018843602	non-significant	coding
LOC105193223	0.01228041	0.064963332	non-significant	coding
LOC105193224	0.115442562	0.702216359	non-significant	coding
LOC105193225	-0.106563539	1.160389855	non-significant	coding
LOC105193226	-0.443088691	3.654551418	non-significant	coding
LOC105193227	-0.47118102	7.005319305	non-significant	coding
LOC105193228	-0.092646271	0.633647041	non-significant	coding
LOC105193229	-0.173474339	2.392764925	non-significant	coding
LOC105193230	0.103076778	0.591938956	non-significant	coding
LOC105193231	-0.088947667	0.612157082	non-significant	coding
LOC105193233	-0.076383006	0.973795023	non-significant	coding
LOC105193237	0.035345254	0.676359015	non-significant	coding
LOC105193238	0.042747442	0.194835708	non-significant	coding
LOC105193239	0.034523201	0.87429457	non-significant	coding
LOC105193243	0.374620496	2.244041829	non-significant	coding
LOC105193245	-0.439365315	7.82862725	non-significant	coding
LOC105193246	0.000464212	0.002350705	non-significant	coding
LOC105193250	-0.11751444	0.674723466	non-significant	coding
LOC105193251	0.07091251	0.360651909	non-significant	coding
LOC105193252	0.014361987	0.062308589	non-significant	coding
LOC105193253	0.107522789	0.632069323	non-significant	coding
LOC105193254	0.026310691	0.200029014	non-significant	coding
LOC105193255	0.151782923	1.997020062	non-significant	coding
LOC105193256	0.032405127	0.629067313	non-significant	coding
LOC105193257	-0.038097566	0.183927632	non-significant	coding
LOC105193258	0.356299047	3.876890968	non-significant	coding
LOC105193261	0.09483667	0.531328852	non-significant	coding
LOC105193262	0.087928231	0.464816195	non-significant	coding
LOC105193263	-0.013331121	0.130618763	non-significant	lncRNA
LOC105193264	0.065661057	0.325971973	non-significant	coding
LOC105193266	-0.146074107	5.010228633	non-significant	coding
LOC105193267	0.145613023	1.26179498	non-significant	coding
LOC105193268	-0.028291864	0.354197919	non-significant	coding
LOC105193269	0.086069627	0.464380797	non-significant	coding
LOC105193270	-3.134706229	47.60797078	Higher in alate	coding
LOC105193274	0.264447203	2.989963744	non-significant	coding
LOC105193275	0.108649487	1.992166942	non-significant	coding
LOC105193276	-0.182148097	2.391350367	non-significant	coding
LOC105193277	-0.019561908	0.089861903	non-significant	coding
LOC105193278	0.155078401	1.016290652	non-significant	coding
LOC105193279	0.029729317	0.193407467	non-significant	coding
LOC105193280	-0.308943734	5.085972065	non-significant	coding
LOC105193281	0.257945577	1.695258547	non-significant	coding
LOC105193282	0.095243265	0.530823431	non-significant	coding
LOC105193283	0.01860113	0.365648846	non-significant	coding
LOC105193284	-0.261761712	2.43752332	non-significant	coding
LOC105193285	-0.374227051	33.99249564	non-significant	coding
LOC105193286	0.008092767	0.036563594	non-significant	coding
LOC105193287	-0.33593643	10.5713897	non-significant	coding
LOC105193288	0.487653494	5.157995177	non-significant	coding
LOC105193289	0.096253018	0.950949898	non-significant	coding
LOC105193290	-0.091565618	0.724747433	non-significant	coding
LOC105193291	0.149452113	0.905034368	non-significant	coding
LOC105193292	0.040004752	0.184463724	non-significant	coding
LOC105193293	0.758965819	3.484327058	non-significant	coding
LOC105193294	0.037299049	0.438393272	non-significant	coding
LOC105193295	0.012981625	0.064392033	non-significant	coding
LOC105193297	-0.104646691	0.584692992	non-significant	coding
LOC105193298	0.136623967	1.318168095	non-significant	coding
LOC105193302	0.545075094	6.313575023	non-significant	coding
LOC105193308	0.295216722	4.381651917	non-significant	coding
LOC105193309	0.064785637	0.61336252	non-significant	coding
LOC105193310	0.088250926	1.120233634	non-significant	coding
LOC105193311	0.029219867	0.255589017	non-significant	coding
LOC105193313	-0.104656676	1.282843609	non-significant	coding
LOC105193316	0.033992848	0.210171073	non-significant	coding
LOC105193317	0.005143666	0.039047228	non-significant	coding
LOC105193318	-0.089347784	0.544470721	non-significant	coding
LOC105193320	0.165393983	1.0136527	non-significant	coding
LOC105193321	-0.299955397	2.497970873	non-significant	coding
LOC105193322	-0.37560752	3.446864367	non-significant	coding
LOC105193323	-0.151884654	1.512575935	non-significant	coding
LOC105193330	0.175213992	2.292080446	non-significant	coding
LOC105193331	0.121698941	1.499760536	non-significant	coding
LOC105193333	0.078387486	0.808063182	non-significant	coding
LOC105193334	0.075615274	0.386740029	non-significant	coding
LOC105193335	0.02625255	0.782010811	non-significant	coding
LOC105193337	0.200291028	1.497182633	non-significant	coding
LOC105193338	-0.075496776	0.456231046	non-significant	coding
LOC105193339	-0.153101456	1.143705129	non-significant	coding
LOC105193340	-0.017717564	0.068727731	non-significant	coding
LOC105193341	-0.187531571	2.935119428	non-significant	coding
LOC105193342	-0.027774129	0.1803525	non-significant	coding
LOC105193343	0.261040134	3.721189305	non-significant	coding
LOC105193347	0.090348764	1.096204931	non-significant	coding
LOC105193348	0.0178799	0.128870219	non-significant	coding
LOC105193351	0.015317057	0.116366983	non-significant	coding
LOC105193352	-0.045797804	0.373337737	non-significant	coding
LOC105193353	-0.094365966	0.654712412	non-significant	coding
LOC105193362	0.020063692	0.080368237	non-significant	coding
LOC105193363	0.152647687	1.438491988	non-significant	coding
LOC105193366	-0.17250846	1.217869146	non-significant	coding
LOC105193368	0.423746111	2.615772711	non-significant	coding
LOC105193369	0.479556543	3.668614186	non-significant	coding
LOC105193370	-0.035019348	0.382632305	non-significant	coding
LOC105193371	0.077210987	0.420245958	non-significant	coding
LOC105193372	0.049651778	0.452655351	non-significant	coding
LOC105193373	-0.103495419	0.666179257	non-significant	lncRNA
LOC105193375	0.012436887	0.06698454	non-significant	coding
LOC105193377	-0.099394553	0.684311654	non-significant	coding
LOC105193378	0.091010153	0.81814919	non-significant	coding
LOC105193379	0.207202682	1.699159027	non-significant	coding
LOC105193380	-0.095154323	0.684311654	non-significant	coding
LOC105193381	0.167687535	1.930217147	non-significant	coding
LOC105193382	-0.090200897	0.889858194	non-significant	coding
LOC105193383	-0.20447934	2.447399668	non-significant	coding
LOC105193384	0.620614315	3.447849789	non-significant	coding
LOC105193385	-0.178470799	2.214262376	non-significant	coding
LOC105193386	-0.242639408	1.559515767	non-significant	coding
LOC105193387	0.205510632	2.499212559	non-significant	coding
LOC105193388	0.101964919	0.603674439	non-significant	coding
LOC105193390	-0.041743167	0.18694258	non-significant	coding
LOC105193391	0.241572284	1.60105606	non-significant	coding
LOC105193393	-0.127797073	1.040799726	non-significant	coding
LOC105193397	0.092987417	0.613315321	non-significant	coding
LOC105193398	0.10959003	0.631021492	non-significant	coding
LOC105193399	0.175789796	2.893616024	non-significant	coding
LOC105193402	0.015173271	0.06919166	non-significant	coding
LOC105193407	-0.091234782	1.654524383	non-significant	coding
LOC105193409	-0.590940845	5.31249399	non-significant	coding
LOC105193411	0.475200922	3.644841727	non-significant	coding
LOC105193415	0.139276034	0.872182534	non-significant	coding
LOC105193417	0.128447119	1.112733384	non-significant	coding
LOC105193419	-0.304468131	1.906797979	non-significant	coding
LOC105193420	0.033484934	0.800438461	non-significant	coding
LOC105193422	0.074900827	0.413687431	non-significant	coding
LOC105193423	0.179203331	2.218168358	non-significant	coding
LOC105193424	0.083631904	0.437658555	non-significant	coding
LOC105193425	-0.12965562	0.995881258	non-significant	coding
LOC105193426	0.337537245	6.828917037	non-significant	coding
LOC105193427	-0.270790292	23.30019075	non-significant	coding
LOC105193429	0.136024573	1.052790828	non-significant	lncRNA
LOC105193430	0.362567858	2.64130852	non-significant	lncRNA
LOC105193431	-0.069929349	0.387078491	non-significant	coding
LOC105193432	-0.072554658	0.375634795	non-significant	coding
LOC105193433	-0.208270798	2.897124285	non-significant	coding
LOC105193434	0.11881188	0.826710825	non-significant	coding
LOC105193437	-0.344554859	3.501415159	non-significant	coding
LOC105193438	0.068767666	0.512168222	non-significant	coding
LOC105193439	-0.054969787	0.273381667	non-significant	coding
LOC105193440	2.099075795	35.81938117	Higher in dealate	coding
LOC105193441	-0.523638123	7.657377607	non-significant	coding
LOC105193442	0.396206987	9.570364036	non-significant	coding
LOC105193443	-0.141995929	1.848418494	non-significant	coding
LOC105193445	0.263500683	5.104771521	non-significant	coding
LOC105193446	-0.044803043	0.374891078	non-significant	coding
LOC105193447	-0.060798061	0.699298693	non-significant	coding
LOC105193448	0.016039165	0.062549011	non-significant	coding
LOC105193449	0.13316362	1.331940181	non-significant	coding
LOC105193451	-0.07519499	0.406446288	non-significant	coding
LOC105193452	0.082837315	0.450749566	non-significant	coding
LOC105193453	-0.290040634	2.759013922	non-significant	coding
LOC105193454	0.047820848	0.229984719	non-significant	coding
LOC105193455	0.07003689	0.384280252	non-significant	coding
LOC105193456	0.07359718	0.442396657	non-significant	coding
LOC105193457	0.094271843	0.529838246	non-significant	coding
LOC105193458	-0.017071961	0.093146388	non-significant	coding
LOC105193459	0.494503481	2.545219293	non-significant	coding
LOC105193460	0.27632296	4.825916296	non-significant	coding
LOC105193461	0.429267423	4.797277258	non-significant	coding
LOC105193463	-0.059948106	0.477265827	non-significant	coding
LOC105193464	-0.583396128	9.876716492	non-significant	coding
LOC105193465	1.333957467	6.073812671	Higher in dealate	coding
LOC105193466	0.073061974	0.370282219	non-significant	coding
LOC105193467	0.209074422	10.31848662	non-significant	coding
LOC105193470	-0.034382715	0.183867067	non-significant	coding
LOC105193471	0.341006721	6.674106844	non-significant	coding
LOC105193472	-0.053292183	0.286088614	non-significant	lncRNA
LOC105193475	0.050242972	0.249515685	non-significant	coding
LOC105193477	-0.02168201	0.219620417	non-significant	coding
LOC105193478	0.002286595	0.025638918	non-significant	coding
LOC105193479	0.226630153	2.410458005	non-significant	coding
LOC105193480	0.033638907	0.202976148	non-significant	coding
LOC105193481	-0.186139961	5.484922458	non-significant	coding
LOC105193482	1.121941601	12.19952771	Higher in dealate	coding
LOC105193483	0.07726073	0.398950414	non-significant	coding
LOC105193485	-0.059097666	0.410668417	non-significant	coding
LOC105193487	0.009527631	0.035872414	non-significant	coding
LOC105193488	0.125754397	0.73425921	non-significant	coding
LOC105193489	0.107280668	0.693285578	non-significant	coding
LOC105193490	-0.021889401	0.089550657	non-significant	coding
LOC105193491	0.067126792	0.375163148	non-significant	lncRNA
LOC105193492	0.086897908	0.519480272	non-significant	coding
LOC105193493	0.019018779	0.076432529	non-significant	coding
LOC105193494	-0.005866171	0.023576924	non-significant	coding
LOC105193495	-0.101527169	0.649229854	non-significant	coding
LOC105193497	0.022622508	0.095813551	non-significant	coding
LOC105193498	0.056943457	0.303168184	non-significant	coding
LOC105193499	0.12695102	0.858869697	non-significant	coding
LOC105193500	0.211027286	2.979865904	non-significant	coding
LOC105193501	0.007640192	0.052409825	non-significant	lncRNA
LOC105193502	-0.493136823	13.52566687	non-significant	coding
LOC105193503	0.176243551	1.100574425	non-significant	coding
LOC105193504	0.372325162	2.83381993	non-significant	coding
LOC105193506	-0.023052148	0.077836189	non-significant	coding
LOC105193507	2.158175505	16.500658	Higher in dealate	coding
LOC105193508	0.083768956	0.82525147	non-significant	coding
LOC105193509	0.066023169	0.359478611	non-significant	coding
LOC105193510	0.061622076	0.63904348	non-significant	coding
LOC105193511	0.053692974	0.273302156	non-significant	coding
LOC105193512	-0.200533777	1.45149157	non-significant	coding
LOC105193513	-0.062549612	0.377466642	non-significant	coding
LOC105193515	-0.114648782	0.75878498	non-significant	coding
LOC105193516	0.02892075	0.286201884	non-significant	coding
LOC105193518	0.250982165	1.710571118	non-significant	coding
LOC105193519	-0.049622947	0.425831111	non-significant	coding
LOC105193520	-0.221062613	3.034252037	non-significant	coding
LOC105193521	0.041551782	0.19445782	non-significant	coding
LOC105193522	0.082998291	0.56757726	non-significant	coding
LOC105193523	0.292646015	2.146135962	non-significant	coding
LOC105193524	0.106978072	0.676045096	non-significant	coding
LOC105193525	-0.767548538	10.2883651	non-significant	coding
LOC105193527	-0.125795591	0.895131365	non-significant	coding
LOC105193528	0.101094308	0.89577441	non-significant	coding
LOC105193529	0.02971627	0.132396845	non-significant	coding
LOC105193530	-0.005899392	0.027271712	non-significant	coding
LOC105193531	-0.023179095	0.132396845	non-significant	coding
LOC105193532	0.135408827	0.902405824	non-significant	coding
LOC105193533	0.326357089	5.742082045	non-significant	coding
LOC105193534	0.026442184	0.19991456	non-significant	coding
LOC105193536	-0.00509752	0.032943749	non-significant	coding
LOC105193537	-0.015020929	0.152023711	non-significant	coding
LOC105193538	0.091871903	1.298049646	non-significant	coding
LOC105193539	0.169018043	2.872272137	non-significant	coding
LOC105193541	-0.000610708	0.001727906	non-significant	coding
LOC105193542	0.033978343	0.186028655	non-significant	coding
LOC105193543	0.084844763	2.430089765	non-significant	coding
LOC105193544	0.099293048	0.894598355	non-significant	coding
LOC105193545	-0.16098526	1.13342216	non-significant	coding
LOC105193546	0.019646589	0.173976345	non-significant	coding
LOC105193547	-0.113259569	0.652715689	non-significant	coding
LOC105193548	-0.367780834	3.408043717	non-significant	coding
LOC105193549	-0.134189819	0.895719476	non-significant	coding
LOC105193550	0.042898298	0.237892355	non-significant	coding
LOC105193551	0.123498578	0.752273322	non-significant	coding
LOC105193552	0.213135248	1.354568028	non-significant	coding
LOC105193553	0.071660374	0.45577892	non-significant	coding
LOC105193554	0.028588034	0.19403312	non-significant	coding
LOC105193555	-0.02449179	0.133279622	non-significant	coding
LOC105193556	0.168038964	2.162175103	non-significant	coding
LOC105193557	-0.171033214	1.218915255	non-significant	coding
LOC105193558	0.109547825	0.990899991	non-significant	coding
LOC105193559	-0.103467117	1.798826794	non-significant	coding
LOC105193560	0.007578408	0.045589174	non-significant	coding
LOC105193561	0.100682824	0.627723602	non-significant	coding
LOC105193562	0.204104535	1.478393079	non-significant	coding
LOC105193563	-0.023739225	0.111326761	non-significant	coding
LOC105193564	-0.031481117	0.240781975	non-significant	coding
LOC105193565	-0.072643192	0.610447117	non-significant	coding
LOC105193566	0.101046949	0.868135836	non-significant	coding
LOC105193567	0.001084792	0.004261958	non-significant	coding
LOC105193568	0.335932473	2.148685141	non-significant	coding
LOC105193569	0.061455902	1.007950385	non-significant	coding
LOC105193570	-0.02592939	0.10585381	non-significant	coding
LOC105193571	0.071599041	0.362960881	non-significant	coding
LOC105193572	-0.010410794	0.053292333	non-significant	coding
LOC105193574	-0.137962208	1.02969581	non-significant	coding
LOC105193576	0.019868585	0.199474231	non-significant	coding
LOC105193577	-0.141364667	1.206192705	non-significant	coding
LOC105193578	0.071348228	0.947222143	non-significant	coding
LOC105193579	0.031510169	0.199547199	non-significant	coding
LOC105193580	0.067036759	0.782832206	non-significant	coding
LOC105193581	0.257357276	2.289384521	non-significant	coding
LOC105193582	0.01034006	0.050030819	non-significant	coding
LOC105193583	0.201172779	1.48141208	non-significant	coding
LOC105193584	0.970644283	8.146484306	non-significant	coding
LOC105193585	-0.018065525	0.097599114	non-significant	coding
LOC105193586	0.060647991	0.434016689	non-significant	coding
LOC105193587	-0.214963374	1.913278286	non-significant	coding
LOC105193588	-0.087338416	0.927126538	non-significant	coding
LOC105193589	-0.155084212	1.233035482	non-significant	coding
LOC105193592	0.351794015	2.517964083	non-significant	coding
LOC105193593	0.093985107	0.840880021	non-significant	coding
LOC105193594	0.02253198	0.10018894	non-significant	coding
LOC105193596	-0.003530086	0.013497365	non-significant	coding
LOC105193597	0.79284275	3.795678692	non-significant	coding
LOC105193598	0.004242969	0.020188296	non-significant	coding
LOC105193602	-0.013807566	0.189182074	non-significant	coding
LOC105193603	-0.006851031	0.0271519	non-significant	coding
LOC105193605	-0.018112132	0.075574447	non-significant	coding
LOC105193606	-0.105019829	0.791286218	non-significant	coding
LOC105193607	0.41130027	5.312235623	non-significant	coding
LOC105193617	-0.424439316	4.010712185	non-significant	coding
LOC105193618	0.020540493	0.145253786	non-significant	coding
LOC105193619	0.101048444	0.572508237	non-significant	coding
LOC105193620	0.073471816	0.374891078	non-significant	coding
LOC105193621	-0.036401451	0.163989327	non-significant	coding
LOC105193622	0.027275004	0.178232261	non-significant	coding
LOC105193623	-0.079392451	0.430738994	non-significant	coding
LOC105193625	-0.170422068	1.497214655	non-significant	coding
LOC105193626	0.328857443	21.08423128	non-significant	coding
LOC105193632	0.059253294	0.50696642	non-significant	coding
LOC105193634	0.113004127	0.858271357	non-significant	coding
LOC105193636	0.01294021	0.051659651	non-significant	coding
LOC105193639	-0.008639125	0.034810284	non-significant	coding
LOC105193641	0.028463509	0.208444884	non-significant	coding
LOC105193642	0.137456599	1.012757304	non-significant	coding
LOC105193643	-0.190246588	3.788902846	non-significant	coding
LOC105193644	0.291858703	1.891136369	non-significant	coding
LOC105193645	0.2632213	1.726642963	non-significant	coding
LOC105193647	0.226896321	2.24367712	non-significant	coding
LOC105193648	0.200592531	2.399162847	non-significant	coding
LOC105193649	-0.053284198	0.299344004	non-significant	coding
LOC105193650	0.457896878	9.006383253	non-significant	coding
LOC105193651	0.467729046	3.956210269	non-significant	coding
LOC105193652	0.078989697	0.501776926	non-significant	coding
LOC105193653	0.301390441	6.319421792	non-significant	coding
LOC105193654	-0.013621351	0.081838792	non-significant	coding
LOC105193655	-0.032257992	0.141318099	non-significant	coding
LOC105193656	0.155625447	1.824568154	non-significant	coding
LOC105193657	-0.623133053	4.353473379	non-significant	coding
LOC105193658	0.215970443	2.615772711	non-significant	coding
LOC105193659	-0.177626083	1.16474474	non-significant	coding
LOC105193660	-0.356622252	2.248387816	non-significant	coding
LOC105193661	-0.123703308	0.790057486	non-significant	coding
LOC105193662	-0.099840643	1.843689746	non-significant	coding
LOC105193663	0.143236798	0.860739928	non-significant	coding
LOC105193664	0.030622521	0.199213993	non-significant	coding
LOC105193665	0.156194799	1.388416874	non-significant	coding
LOC105193666	0.519686251	3.578884546	non-significant	coding
LOC105193667	-0.015494989	0.134858162	non-significant	coding
LOC105193668	0.011742615	0.049528467	non-significant	coding
LOC105193669	-0.195141931	3.308998009	non-significant	coding
LOC105193670	-0.089978307	1.159203798	non-significant	coding
LOC105193671	0.13948685	1.218448045	non-significant	coding
LOC105193672	0.108151653	0.627568977	non-significant	coding
LOC105193674	-0.141163906	1.065326589	non-significant	coding
LOC105193675	0.224474807	3.171417225	non-significant	coding
LOC105193676	-0.12859422	0.774731601	non-significant	coding
LOC105193677	0.136105547	1.00545887	non-significant	coding
LOC105193678	-0.037464781	0.240383659	non-significant	coding
LOC105193679	0.226669181	1.850044147	non-significant	coding
LOC105193680	-0.012669199	0.067702963	non-significant	coding
LOC105193681	0.172448865	3.011011387	non-significant	coding
LOC105193683	-0.039703712	0.181398368	non-significant	lncRNA
LOC105193684	-0.09365795	0.574247831	non-significant	coding
LOC105193685	0.012089606	0.049038452	non-significant	coding
LOC105193687	-0.010867136	0.062838627	non-significant	coding
LOC105193688	0.271222936	1.773704003	non-significant	lncRNA
LOC105193689	-0.162054341	1.397059505	non-significant	coding
LOC105193690	0.086934796	1.016290652	non-significant	coding
LOC105193692	0.294902631	28.99661227	non-significant	coding
LOC105193693	-0.076305295	0.571598924	non-significant	coding
LOC105193694	-0.078513388	0.403774361	non-significant	coding
LOC105193695	0.321260454	5.939516287	non-significant	coding
LOC105193696	-0.234701708	2.555464256	non-significant	coding
LOC105193697	-0.023651285	0.095655478	non-significant	coding
LOC105193698	0.15983532	2.520659956	non-significant	coding
LOC105193699	0.015374859	0.111220366	non-significant	coding
LOC105193700	0.15019202	0.945645917	non-significant	coding
LOC105193701	-0.074266921	0.871024783	non-significant	coding
LOC105193702	0.091020676	0.497343456	non-significant	coding
LOC105193703	0.102941043	0.58422095	non-significant	coding
LOC105193704	0.086232662	0.629030804	non-significant	coding
LOC105193705	-0.63049289	2.790675219	non-significant	coding
LOC105193706	0.001859557	0.013913682	non-significant	coding
LOC105193708	0.150923421	2.667529235	non-significant	coding
LOC105193709	-0.495708078	4.980958623	non-significant	coding
LOC105193710	0.119493752	0.842039897	non-significant	coding
LOC105193711	-0.248888879	1.968658813	non-significant	coding
LOC105193712	0.094732441	0.842770238	non-significant	coding
LOC105193713	-0.082380805	0.442396657	non-significant	coding
LOC105193714	-0.366642419	7.206482566	non-significant	coding
LOC105193717	0.064788393	0.40544916	non-significant	coding
LOC105193718	0.046226679	0.425486868	non-significant	coding
LOC105193720	0.785380352	4.341138114	non-significant	coding
LOC105193721	0.133696691	1.960823138	non-significant	coding
LOC105193724	2.234485114	13.37211585	Higher in dealate	coding
LOC105193725	-0.062820447	0.305867909	non-significant	coding
LOC105193727	0.375606497	6.772621093	non-significant	coding
LOC105193728	-0.212973793	3.329499694	non-significant	coding
LOC105193729	-0.145424868	1.016290652	non-significant	coding
LOC105193730	0.056455221	0.729498147	non-significant	coding
LOC105193731	0.198063036	1.341354295	non-significant	coding
LOC105193732	0.055793898	0.817097995	non-significant	coding
LOC105193733	0.053190129	0.300533295	non-significant	coding
LOC105193735	0.122600412	1.259801591	non-significant	coding
LOC105193736	-0.301058983	7.471643718	non-significant	coding
LOC105193738	0.116925332	0.831691503	non-significant	coding
LOC105193739	-0.051440373	0.749146834	non-significant	coding
LOC105193740	0.074683161	0.883377437	non-significant	coding
LOC105193741	-0.10706028	0.862390057	non-significant	coding
LOC105193742	-0.053548294	0.271172578	non-significant	coding
LOC105193743	-0.311987915	5.774574637	non-significant	coding
LOC105193744	0.48430553	3.955434027	non-significant	coding
LOC105193745	0.054173024	0.315145753	non-significant	coding
LOC105193746	0.047705151	0.418045103	non-significant	coding
LOC105193747	-0.009076084	0.058307294	non-significant	coding
LOC105193749	-0.16250617	1.081425471	non-significant	coding
LOC105193755	0.102844978	2.019143899	non-significant	coding
LOC105193756	1.234236545	4.378987521	Higher in dealate	coding
LOC105193757	0.520516511	10.19963737	non-significant	coding
LOC105193758	-0.127454857	0.78844316	non-significant	coding
LOC105193761	0.241741334	5.099518123	non-significant	coding
LOC105193762	0.154278551	1.796373573	non-significant	coding
LOC105193763	0.645677851	5.853569511	non-significant	coding
LOC105193764	0.151112276	0.966109648	non-significant	coding
LOC105193765	-1.753397543	4.528609904	Higher in alate	coding
LOC105193766	0.090692809	0.621564724	non-significant	coding
LOC105193767	0.048062023	0.571262102	non-significant	coding
LOC105193769	-0.250621041	5.99078358	non-significant	coding
LOC105193770	0.101204953	1.028511727	non-significant	coding
LOC105193771	0.141767719	1.553135123	non-significant	coding
LOC105193772	-0.034311615	0.286764014	non-significant	coding
LOC105193773	0.056547103	0.455154156	non-significant	coding
LOC105193774	-0.115326833	1.342766895	non-significant	coding
LOC105193775	-0.245275956	2.101086682	non-significant	coding
LOC105193776	-0.455099471	4.08233795	non-significant	coding
LOC105193777	0.199353687	1.331940181	non-significant	coding
LOC105193780	0.101406481	0.572229656	non-significant	coding
LOC105193781	-0.074462467	0.380938983	non-significant	coding
LOC105193784	-0.078692524	0.418760456	non-significant	coding
LOC105193785	1.098618723	5.688272723	Higher in dealate	coding
LOC105193787	0.100042192	0.719602796	non-significant	coding
LOC105193789	-0.105817232	0.691706008	non-significant	coding
LOC105193790	0.11545127	0.70431752	non-significant	coding
LOC105193791	-0.091461804	1.071380243	non-significant	coding
LOC105193792	0.198296614	2.345389985	non-significant	coding
LOC105193793	0.013556649	0.229335853	non-significant	coding
LOC105193794	0.182842739	1.140181908	non-significant	coding
LOC105193795	-0.132402254	0.801728177	non-significant	coding
LOC105193796	0.126541232	0.8405142	non-significant	coding
LOC105193797	-0.208247558	5.194343227	non-significant	coding
LOC105193798	0.054436428	0.489882301	non-significant	coding
LOC105193799	0.198971794	1.254913615	non-significant	coding
LOC105193800	0.084853323	0.468923056	non-significant	coding
LOC105193804	-0.871973999	5.15230529	non-significant	coding
LOC105193806	-0.005491888	0.042325127	non-significant	coding
LOC105193807	0.113048912	0.920515815	non-significant	coding
LOC105193808	0.12509636	0.978487057	non-significant	coding
LOC105193811	0.002535835	0.018089661	non-significant	coding
LOC105193812	0.140182734	3.115126766	non-significant	coding
LOC105193813	-0.131337284	0.773574227	non-significant	coding
LOC105193814	-0.079071243	0.413290752	non-significant	coding
LOC105193815	0.015558007	0.057052205	non-significant	coding
LOC105193816	0.1283738	1.047243607	non-significant	coding
LOC105193817	-0.094678155	1.091780002	non-significant	coding
LOC105193818	0.046444039	0.212889663	non-significant	coding
LOC105193819	-0.077012678	1.474072382	non-significant	coding
LOC105193820	0.030891177	0.177366976	non-significant	coding
LOC105193821	0.189137304	1.543499161	non-significant	coding
LOC105193822	0.349546329	2.726749413	non-significant	coding
LOC105193823	0.174055977	1.536822181	non-significant	coding
LOC105193824	0.054398004	0.812543485	non-significant	coding
LOC105193825	0.009625881	0.13158866	non-significant	coding
LOC105193826	0.015169281	0.068313182	non-significant	coding
LOC105193827	0.042578218	0.251932848	non-significant	coding
LOC105193828	0.179315137	2.267733654	non-significant	coding
LOC105193829	0.220534399	1.404679133	non-significant	coding
LOC105193830	-0.104936847	1.811810311	non-significant	coding
LOC105193831	0.191870733	1.357735127	non-significant	coding
LOC105193832	-0.075736322	0.453134515	non-significant	coding
LOC105193833	-0.105779452	1.046459219	non-significant	coding
LOC105193834	0.133190466	0.831691503	non-significant	coding
LOC105193835	0.22469084	3.011514366	non-significant	coding
LOC105193836	-0.269289586	5.151427717	non-significant	coding
LOC105193837	-0.010186886	0.037753199	non-significant	coding
LOC105193838	0.02913509	0.126793412	non-significant	coding
LOC105193839	0.12484411	1.082418739	non-significant	coding
LOC105193840	-0.047398305	0.317676931	non-significant	coding
LOC105193842	-0.124663085	1.922788582	non-significant	coding
LOC105193843	0.148829507	0.937862559	non-significant	coding
LOC105193844	0.012563486	0.18190152	non-significant	lncRNA
LOC105193845	-0.056721891	0.302924316	non-significant	coding
LOC105193846	-0.008742681	0.034947252	non-significant	coding
LOC105193847	0.077761444	0.726992477	non-significant	coding
LOC105193848	0.850106526	9.736460992	non-significant	coding
LOC105193849	0.138470622	0.898558171	non-significant	coding
LOC105193850	0.066185747	0.6040571	non-significant	coding
LOC105193851	0.099277632	2.151116893	non-significant	coding
LOC105193852	0.06665459	1.050822976	non-significant	coding
LOC105193854	-0.052612428	0.259064093	non-significant	coding
LOC105193855	0.191570009	2.246947018	non-significant	coding
LOC105193856	0.126461542	1.108682384	non-significant	coding
LOC105193857	-0.175001968	1.306589571	non-significant	coding
LOC105193858	0.044739829	0.360236095	non-significant	coding
LOC105193860	-0.233465332	4.522549131	non-significant	coding
LOC105193861	0.096340228	0.605500488	non-significant	coding
LOC105193862	0.171043773	1.0978875	non-significant	coding
LOC105193863	-0.004299874	0.016727244	non-significant	coding
LOC105193864	0.033418719	0.167764971	non-significant	coding
LOC105193866	0.200926681	1.26877271	non-significant	coding
LOC105193867	-0.119022465	1.379908261	non-significant	coding
LOC105193868	-0.130085137	0.834520439	non-significant	coding
LOC105193869	-0.00767379	0.033000619	non-significant	coding
LOC105193870	-2.979332427	18.69070576	Higher in alate	coding
LOC105193871	0.063773222	0.410668417	non-significant	coding
LOC105193872	0.021247833	0.083172341	non-significant	coding
LOC105193873	-0.877232297	5.044283087	non-significant	coding
LOC105193874	-0.098072117	0.542079562	non-significant	lncRNA
LOC105193876	-0.021850648	0.215909425	non-significant	coding
LOC105193877	-0.030403143	0.138420158	non-significant	coding
LOC105193878	0.052098653	0.278855593	non-significant	coding
LOC105193879	-0.177202564	3.308998009	non-significant	coding
LOC105193880	0.165452278	1.199558037	non-significant	coding
LOC105193881	0.327417797	2.239702709	non-significant	coding
LOC105193883	0.068990095	0.369856166	non-significant	coding
LOC105193884	-0.055817935	0.637862726	non-significant	coding
LOC105193885	0.272105721	4.353145555	non-significant	coding
LOC105193887	0.23525962	1.60105606	non-significant	coding
LOC105193888	0.06946615	0.377338859	non-significant	coding
LOC105193888_1	0.13461551	0.942881201	non-significant	coding
LOC105193888_2	0.043879908	0.284189673	non-significant	coding
LOC105193888_3	-0.149331497	0.920339078	non-significant	coding
LOC105193888_4	0.091720041	0.531328852	non-significant	coding
LOC105193889	-0.032989014	0.182905085	non-significant	coding
LOC105193890	0.174177684	1.0978875	non-significant	coding
LOC105193891	0.087092449	0.475696853	non-significant	coding
LOC105193893	-0.139994223	1.155479623	non-significant	coding
LOC105193894	-0.196946477	1.952397418	non-significant	coding
LOC105193896	-0.157610812	1.283883317	non-significant	coding
LOC105193898	0.042285316	1.093239265	non-significant	coding
LOC105193899	0.027541581	1.172065248	non-significant	coding
LOC105193900	-0.322486161	7.848467877	non-significant	coding
LOC105193902	0.032716394	0.510731008	non-significant	coding
LOC105193904	-0.007596138	0.031181211	non-significant	coding
LOC105193905	0.040032013	0.220181708	non-significant	lncRNA
LOC105193906	-0.214562316	8.259053641	non-significant	coding
LOC105193907	0.302822606	3.306617339	non-significant	lncRNA
LOC105193908	0.011488401	0.11377222	non-significant	coding
LOC105193909	-0.22043656	2.108014323	non-significant	coding
LOC105193910	-0.172578717	1.885408637	non-significant	coding
LOC105193912	-0.083919217	0.472527029	non-significant	coding
LOC105193913	0.034595808	0.206635787	non-significant	coding
LOC105193914	0.091790861	1.005062976	non-significant	coding
LOC105193915	-0.039521473	0.179456461	non-significant	coding
LOC105193916	-0.152206348	0.961761436	non-significant	coding
LOC105193918	0.284355222	2.446119285	non-significant	coding
LOC105193920	-0.081431308	0.511836549	non-significant	coding
LOC105193921	-0.028341819	0.142901919	non-significant	coding
LOC105193922	-0.072342038	0.368128126	non-significant	coding
LOC105193924	-0.626366585	3.014620113	non-significant	coding
LOC105193925	0.524342578	2.785671981	non-significant	coding
LOC105193926	-0.075741233	0.399775466	non-significant	coding
LOC105193927	-0.360187124	2.864031472	non-significant	coding
LOC105193928	0.268739997	7.205152998	non-significant	coding
LOC105193929	0.050345288	1.214049178	non-significant	coding
LOC105193935	0.12536736	0.867297006	non-significant	coding
LOC105193936	0.651477349	3.562782298	non-significant	coding
LOC105193937	0.178032196	2.643939006	non-significant	coding
LOC105193940	0.195860837	1.286204639	non-significant	coding
LOC105193941	-0.085728186	0.640501449	non-significant	coding
LOC105193942	0.189921119	1.315115506	non-significant	coding
LOC105193943	0.295099841	1.919795885	non-significant	coding
LOC105193944	-1.555270511	36.67906071	Higher in alate	coding
LOC105193945	0.08970469	0.80645724	non-significant	coding
LOC105193946	0.018826344	0.076432529	non-significant	coding
LOC105193959	-0.092562537	0.666270201	non-significant	coding
LOC105193964	0.501671188	2.603225088	non-significant	coding
LOC105193970	0.026450146	0.17923348	non-significant	coding
LOC105193981	-0.180260347	1.887783352	non-significant	coding
LOC105193985	0.165086676	1.118025854	non-significant	coding
LOC105193993	0.202502305	2.066529693	non-significant	coding
LOC105193999	-0.025362853	0.140032965	non-significant	coding
LOC105194000	0.324232477	2.186780062	non-significant	coding
LOC105194004	-0.018185253	0.19771234	non-significant	coding
LOC105194006	0.030345052	0.234690285	non-significant	coding
LOC105194007	-0.136651856	2.747840978	non-significant	coding
LOC105194008	0.015617678	0.135900664	non-significant	coding
LOC105194010	-0.036645813	0.184463724	non-significant	coding
LOC105194011	-0.024826026	0.123708986	non-significant	coding
LOC105194012	-0.287494071	7.877291563	non-significant	coding
LOC105194016	-0.136538756	1.006311789	non-significant	coding
LOC105194017	0.012385186	0.046752934	non-significant	coding
LOC105194018	-0.437878841	2.720910557	non-significant	coding
LOC105194019	0.025804343	0.468235447	non-significant	coding
LOC105194021	-0.267400706	2.769423129	non-significant	coding
LOC105194022	-0.177566334	1.935890741	non-significant	coding
LOC105194023	0.150000013	1.04132369	non-significant	coding
LOC105194024	-0.024655171	0.116366983	non-significant	coding
LOC105194027	0.009807628	0.178232261	non-significant	coding
LOC105194028	0.185991519	1.863395781	non-significant	coding
LOC105194029	-0.035859613	0.22170197	non-significant	coding
LOC105194030	0.026890955	0.543741068	non-significant	coding
LOC105194031	-0.151772429	0.992859417	non-significant	coding
LOC105194032	0.027955597	0.172761133	non-significant	coding
LOC105194033	0.098849292	0.97573646	non-significant	coding
LOC105194034	0.135571895	1.175041675	non-significant	coding
LOC105194035	0.158896348	1.054847741	non-significant	coding
LOC105194037	0.258082802	1.686507249	non-significant	coding
LOC105194038	0.475243009	3.025921751	non-significant	coding
LOC105194039	0.032913639	0.259698562	non-significant	coding
LOC105194042	0.064703976	0.443342546	non-significant	coding
LOC105194043	-0.391303162	9.810995197	non-significant	coding
LOC105194044	0.148641556	1.16921898	non-significant	coding
LOC105194045	-0.028509187	0.173974351	non-significant	coding
LOC105194046	0.058508742	0.378656906	non-significant	coding
LOC105194047	-0.042137369	0.265539678	non-significant	coding
LOC105194048	-0.264323532	4.969710508	non-significant	coding
LOC105194049	-0.113545171	1.626340297	non-significant	coding
LOC105194050	0.339384807	3.406068756	non-significant	coding
LOC105194051	-0.127169327	0.74000757	non-significant	coding
LOC105194052	-0.119770731	1.003007155	non-significant	coding
LOC105194053	-0.083950504	0.862558353	non-significant	coding
LOC105194054	-0.427801363	10.87588622	non-significant	coding
LOC105194055	0.066620465	0.330341781	non-significant	coding
LOC105194056	0.210568747	1.769015071	non-significant	coding
LOC105194057	-0.189055598	4.316974787	non-significant	coding
LOC105194058	-0.06520848	0.419475901	non-significant	coding
LOC105194059	0.24401987	3.626583614	non-significant	coding
LOC105194060	-0.010339336	0.080257623	non-significant	coding
LOC105194061	0.113244688	1.367895525	non-significant	coding
LOC105194062	0.066616792	0.500684678	non-significant	coding
LOC105194063	-0.175843618	1.537875149	non-significant	coding
LOC105194065	0.303018291	5.5929725	non-significant	coding
LOC105194066	-0.132861834	1.580132975	non-significant	coding
LOC105194067	0.025719554	0.307310471	non-significant	coding
LOC105194068	-0.027350008	0.185920492	non-significant	coding
LOC105194069	-0.02951731	0.219620417	non-significant	coding
LOC105194070	0.164038258	1.037025241	non-significant	coding
LOC105194071	-0.091561335	0.595751554	non-significant	coding
LOC105194072	0.104010293	0.60293635	non-significant	coding
LOC105194073	0.310230036	1.989846759	non-significant	coding
LOC105194074	0.17030848	1.323658608	non-significant	coding
LOC105194079	-0.032942741	0.209452202	non-significant	coding
LOC105194083	0.171903824	2.659455937	non-significant	coding
LOC105194094	0.06380586	0.359478611	non-significant	coding
LOC105194098	0.054356127	0.275675291	non-significant	coding
LOC105194100	0.359126712	3.362132638	non-significant	coding
LOC105194104	0.094265626	0.892195548	non-significant	coding
LOC105194105	-0.011765741	0.087171956	non-significant	coding
LOC105194106	0.019771442	0.119357049	non-significant	coding
LOC105194108	0.136504327	0.812543485	non-significant	coding
LOC105194109	0.085318802	0.742824928	non-significant	coding
LOC105194110	0.101069486	0.719775913	non-significant	coding
LOC105194112	0.182481135	1.245281725	non-significant	coding
LOC105194113	-0.270222027	3.679716836	non-significant	coding
LOC105194114	-0.565867796	9.937195112	non-significant	coding
LOC105194115	-0.287858142	2.164985636	non-significant	coding
LOC105194117	0.047338175	0.222364117	non-significant	coding
LOC105194118	0.181871631	5.259490982	non-significant	coding
LOC105194119	-0.238290943	3.468824946	non-significant	coding
LOC105194120	-0.070494496	0.516218808	non-significant	coding
LOC105194122	-0.064702086	0.316823694	non-significant	coding
LOC105194123	0.057406392	0.284113491	non-significant	coding
LOC105194126	-0.295999561	2.564808289	non-significant	coding
LOC105194129	0.117094096	1.042198874	non-significant	coding
LOC105194130	0.016263172	0.083172341	non-significant	coding
LOC105194131	0.395644667	2.876741046	non-significant	coding
LOC105194133	0.148346645	2.467901897	non-significant	coding
LOC105194135	0.025222596	0.102886113	non-significant	coding
LOC105194137	0.181882562	1.622864845	non-significant	coding
LOC105194140	0.32566851	2.285784391	non-significant	coding
LOC105194141	0.213668661	1.986919191	non-significant	coding
LOC105194143	-0.181202727	1.260629265	non-significant	coding
LOC105194144	-0.523972891	6.151608026	non-significant	coding
LOC105194145	0.053474578	0.530255722	non-significant	coding
LOC105194146	-0.114921345	1.764570627	non-significant	coding
LOC105194147	0.122672906	0.744564898	non-significant	coding
LOC105194148	0.328089612	5.527115249	non-significant	coding
LOC105194149	0.187243808	1.653851285	non-significant	coding
LOC105194150	0.067706131	0.83831562	non-significant	coding
LOC105194151	0.15547097	3.179150892	non-significant	coding
LOC105194153	-0.40887601	3.884429157	non-significant	coding
LOC105194154	-0.053520976	0.312012958	non-significant	coding
LOC105194155	-0.131186932	1.165343517	non-significant	coding
LOC105194156	0.084557145	0.442281533	non-significant	coding
LOC105194157	0.219622169	4.069090321	non-significant	coding
LOC105194158	-0.265588475	2.210545562	non-significant	coding
LOC105194159	0.025764412	0.598499329	non-significant	coding
LOC105194161	0.144161391	0.929165804	non-significant	coding
LOC105194162	-0.068331857	0.442501575	non-significant	coding
LOC105194163	0.121459279	0.857145612	non-significant	coding
LOC105194164	0.14989184	1.234288959	non-significant	coding
LOC105194165	0.202552876	2.518136537	non-significant	coding
LOC105194166	0.4286378	18.8579981	non-significant	coding
LOC105194167	-0.155331124	1.717840018	non-significant	coding
LOC105194168	-0.151418313	2.401258218	non-significant	coding
LOC105194169	-0.032033323	0.140506369	non-significant	coding
LOC105194170	0.161708001	1.326498083	non-significant	coding
LOC105194171	0.122291473	0.879895259	non-significant	coding
LOC105194172	0.013107792	0.131697437	non-significant	coding
LOC105194180	-0.087883311	0.635174866	non-significant	coding
LOC105194181	-0.003848208	0.021324126	non-significant	coding
LOC105194182	-0.022103216	0.086080109	non-significant	coding
LOC105194183	0.020812766	0.086990654	non-significant	coding
LOC105194185	0.131095989	1.053315499	non-significant	coding
LOC105194187	-0.220919767	3.508006202	non-significant	coding
LOC105194188	-0.232367426	3.016686961	non-significant	coding
LOC105194189	0.00477954	0.020188296	non-significant	coding
LOC105194190	0.287999923	6.264605461	non-significant	coding
LOC105194192	0.101997119	0.948652385	non-significant	coding
LOC105194194	0.056757106	0.273590531	non-significant	coding
LOC105194195	0.181726479	2.52259906	non-significant	coding
LOC105194196	0.226172761	2.689088199	non-significant	coding
LOC105194197	-0.10264917	0.594719327	non-significant	coding
LOC105194198	-0.134596473	1.468574152	non-significant	coding
LOC105194199	-0.211275263	2.573332384	non-significant	coding
LOC105194200	0.023822295	0.22383374	non-significant	lncRNA
LOC105194201	0.110426968	0.651928911	non-significant	coding
LOC105194202	-0.081534878	0.531522256	non-significant	coding
LOC105194203	0.057213996	0.397143708	non-significant	coding
LOC105194204	-0.262965779	3.45226568	non-significant	lncRNA
LOC105194205	-0.013779768	0.072814876	non-significant	coding
LOC105194206	-0.037961757	0.203605179	non-significant	coding
LOC105194207	0.045594314	0.225810732	non-significant	coding
LOC105194208	0.1167843	2.875068556	non-significant	coding
LOC105194209	-0.081817024	0.57758959	non-significant	coding
LOC105194210	-0.259220822	4.339201848	non-significant	coding
LOC105194211	0.058433676	0.541636554	non-significant	lncRNA
LOC105194212	-0.119263431	0.889414729	non-significant	coding
LOC105194213	0.013359685	0.057622086	non-significant	coding
LOC105194214	-0.012009146	0.059279715	non-significant	coding
LOC105194215	0.19652571	2.59532102	non-significant	coding
LOC105194216	-0.050246116	0.346329777	non-significant	coding
LOC105194217	-0.46448752	26.28844246	non-significant	coding
LOC105194218	0.034901032	0.150473342	non-significant	coding
LOC105194220	-0.100931986	0.56880116	non-significant	coding
LOC105194221	0.107559083	0.857576122	non-significant	coding
LOC105194223	-0.021146523	0.185625495	non-significant	coding
LOC105194225	0.033496661	0.344638436	non-significant	coding
LOC105194226	-0.007728531	0.033000619	non-significant	coding
LOC105194227	0.022801093	0.151545474	non-significant	coding
LOC105194228	0.186362754	1.667166006	non-significant	coding
LOC105194229	-0.09482216	0.526450477	non-significant	coding
LOC105194230	0.0317469	0.255108028	non-significant	coding
LOC105194231	0.325813724	4.24423935	non-significant	coding
LOC105194232	-0.009094293	0.034810284	non-significant	coding
LOC105194233	-0.170086699	1.476128199	non-significant	coding
LOC105194234	-0.14859813	0.907776016	non-significant	coding
LOC105194235	-0.246028969	1.78148993	non-significant	coding
LOC105194236	-0.119451892	0.708756946	non-significant	coding
LOC105194237	-0.00456028	0.027291759	non-significant	coding
LOC105194238	-0.589055395	7.71966986	non-significant	coding
LOC105194239	-0.04669785	0.614402224	non-significant	coding
LOC105194240	0.133358178	0.945769038	non-significant	coding
LOC105194243	-0.288770685	1.833036372	non-significant	coding
LOC105194244	-0.031039904	0.225810732	non-significant	coding
LOC105194245	0.171661156	1.142216736	non-significant	coding
LOC105194249	0.190115606	1.638419337	non-significant	coding
LOC105194251	0.032681786	0.140098998	non-significant	coding
LOC105194252	0.204872016	16.1772716	non-significant	coding
LOC105194253	0.045935543	0.279663884	non-significant	coding
LOC105194254	0.01846334	0.072295948	non-significant	coding
LOC105194260	-0.143728283	1.514530194	non-significant	coding
LOC105194261	-0.294453799	2.804594125	non-significant	coding
LOC105194262	-0.115312912	3.086187132	non-significant	coding
LOC105194264	-0.020109532	0.139743604	non-significant	coding
LOC105194265	0.057349544	0.374234637	non-significant	coding
LOC105194266	-0.023834734	0.095761582	non-significant	coding
LOC105194268	-0.152986031	1.343445214	non-significant	coding
LOC105194269	0.03178705	0.387078491	non-significant	coding
LOC105194270	0.068953217	0.588170548	non-significant	coding
LOC105194271	0.20518731	1.404904548	non-significant	coding
LOC105194272	0.033602801	0.603874659	non-significant	coding
LOC105194273	-0.34087577	6.52906931	non-significant	coding
LOC105194275	0.054180525	0.458133466	non-significant	coding
LOC105194277	0.10856077	0.662120016	non-significant	coding
LOC105194278	0.076198695	0.421419459	non-significant	coding
LOC105194279	0.074612434	0.378765021	non-significant	coding
LOC105194280	-0.352599567	6.922186961	non-significant	coding
LOC105194281	0.083933392	0.505271187	non-significant	coding
LOC105194283	-0.120216161	0.689949872	non-significant	coding
LOC105194284	0.423483371	2.45245635	non-significant	coding
LOC105194286	-0.045765803	0.413290752	non-significant	coding
LOC105194287	-0.015844323	0.097554471	non-significant	coding
LOC105194288	0.271540899	2.947566754	non-significant	coding
LOC105194289	0.013816851	0.059708967	non-significant	coding
LOC105194295	0.08577858	0.481154754	non-significant	coding
LOC105194296	0.175928155	2.115340744	non-significant	coding
LOC105194297	-0.154656953	4.405678361	non-significant	coding
LOC105194298	-0.022574858	0.153506885	non-significant	coding
LOC105194299	0.095229643	1.022132016	non-significant	coding
LOC105194300	0.140461127	1.512575935	non-significant	coding
LOC105194301	-0.374428577	4.980958623	non-significant	coding
LOC105194302	-0.093200822	0.800283954	non-significant	coding
LOC105194303	-0.368874151	3.403215168	non-significant	coding
LOC105194305	0.136136274	0.909779215	non-significant	coding
LOC105194306	-0.108611757	1.298473434	non-significant	coding
LOC105194307	-0.047156055	0.223949701	non-significant	coding
LOC105194308	-0.429414383	4.124017068	non-significant	coding
LOC105194309	0.072706211	0.598898154	non-significant	coding
LOC105194310	0.052402871	0.390369466	non-significant	coding
LOC105194311	0.086563697	0.592611252	non-significant	coding
LOC105194312	0.301002376	3.52365209	non-significant	coding
LOC105194313	0.027415024	0.121651391	non-significant	coding
LOC105194314	-0.003278761	0.015941818	non-significant	coding
LOC105194316	-0.200750335	1.884376289	non-significant	coding
LOC105194317	-0.058457042	0.285859793	non-significant	coding
LOC105194318	0.025652035	0.405069562	non-significant	coding
LOC105194319	-0.036366588	0.209452202	non-significant	coding
LOC105194320	-0.119301283	1.769015071	non-significant	coding
LOC105194321	0.005087757	0.034814165	non-significant	coding
LOC105194322	0.269081687	1.890066692	non-significant	coding
LOC105194323	0.074465967	0.457921913	non-significant	coding
LOC105194324	-0.189916969	1.213152868	non-significant	coding
LOC105194325	-0.080682425	0.497272469	non-significant	coding
LOC105194326	0.148608605	1.559515767	non-significant	coding
LOC105194327	0.011079083	0.040018212	non-significant	coding
LOC105194328	-0.322048063	11.42296523	non-significant	coding
LOC105194329	-0.250560691	4.351096597	non-significant	coding
LOC105194330	0.192463311	13.37211585	non-significant	coding
LOC105194331	0.094436285	0.82958764	non-significant	coding
LOC105194332	-0.177337507	1.442486763	non-significant	coding
LOC105194333	-0.308484119	4.409441483	non-significant	coding
LOC105194335	0.01661441	0.160302971	non-significant	coding
LOC105194336	0.149420641	1.575602769	non-significant	coding
LOC105194337	0.020966697	0.265827523	non-significant	coding
LOC105194338	0.038750365	0.38163922	non-significant	coding
LOC105194339	-0.169000561	1.100862696	non-significant	coding
LOC105194340	0.087835338	0.465094612	non-significant	coding
LOC105194341	0.133842625	0.815117022	non-significant	coding
LOC105194344	0.023480378	0.185319619	non-significant	coding
LOC105194345	0.051331246	0.257474556	non-significant	coding
LOC105194346	0.046434382	0.224610565	non-significant	coding
LOC105194348	0.09812289	0.538628144	non-significant	coding
LOC105194352	-0.228728067	2.417559043	non-significant	coding
LOC105194354	-0.162423949	0.997691952	non-significant	coding
LOC105194356	-0.100792121	0.568696202	non-significant	coding
LOC105194357	0.020496199	0.307358839	non-significant	coding
LOC105194358	-0.132114604	0.833782696	non-significant	coding
LOC105194359	-0.01830325	0.09845245	non-significant	coding
LOC105194360	-0.216698338	1.863049808	non-significant	coding
LOC105194361	-0.012308806	0.046069997	non-significant	coding
LOC105194364	-0.013682023	0.051659651	non-significant	coding
LOC105194365	0.256097204	2.254909053	non-significant	coding
LOC105194368	0.13729655	1.41754065	non-significant	coding
LOC105194369	-0.009630342	0.03503377	non-significant	coding
LOC105194372	0.049265978	0.250168578	non-significant	coding
LOC105194380	0.116632282	0.708765375	non-significant	coding
LOC105194381	0.133885615	2.50736131	non-significant	coding
LOC105194382	-0.155610651	0.944377123	non-significant	coding
LOC105194383	0.708518854	6.629501026	non-significant	coding
LOC105194385	-0.145565527	3.697773589	non-significant	coding
LOC105194387	0.014711829	0.135479067	non-significant	coding
LOC105194391	0.541409283	2.650884268	non-significant	coding
LOC105194394	0.0985677	0.588170548	non-significant	coding
LOC105194396	-0.016818773	0.135479067	non-significant	coding
LOC105194398	0.420379142	2.392355399	non-significant	coding
LOC105194400	-0.022308017	0.08863847	non-significant	coding
LOC105194401	-0.495786519	6.555728341	non-significant	coding
LOC105194402	-0.016240556	0.102384796	non-significant	coding
LOC105194404	0.333797467	6.724743157	non-significant	coding
LOC105194405	0.022735516	0.116785124	non-significant	coding
LOC105194407	-0.492434118	3.225580881	non-significant	coding
LOC105194409	0.046456749	0.216475501	non-significant	coding
LOC105194411	0.044818583	0.203773421	non-significant	coding
LOC105194416	-0.047851241	0.254155906	non-significant	coding
LOC105194419	-0.002058612	0.01329857	non-significant	coding
LOC105194420	-0.002318191	0.013836811	non-significant	coding
LOC105194421	0.141164054	0.858271357	non-significant	coding
LOC105194425	-0.123011573	0.710192974	non-significant	coding
LOC105194426	-0.025027373	0.185319619	non-significant	coding
LOC105194427	-0.017762727	0.067480882	non-significant	coding
LOC105194428	-0.066123176	0.324640459	non-significant	coding
LOC105194432	-0.146081766	1.05970918	non-significant	coding
LOC105194433	0.161516064	2.588189046	non-significant	coding
LOC105194434	1.389658266	6.264464641	Higher in dealate	coding
LOC105194436	-0.080873305	0.423287776	non-significant	coding
LOC105194437	-0.006960791	0.061846142	non-significant	coding
LOC105194439	0.582052932	4.336748439	non-significant	coding
LOC105194441	0.180653547	1.446718506	non-significant	coding
LOC105194442	0.249203947	2.935119428	non-significant	coding
LOC105194443	0.015581266	0.061209174	non-significant	coding
LOC105194444	-0.006123456	0.026885869	non-significant	coding
LOC105194445	-0.137072862	0.814999937	non-significant	coding
LOC105194446	-0.404814672	8.803027813	non-significant	coding
LOC105194447	-0.023513691	0.298341493	non-significant	coding
LOC105194448	-0.018089473	0.068727731	non-significant	coding
LOC105194449	0.030408474	0.279433935	non-significant	coding
LOC105194450	0.015773775	0.08863847	non-significant	coding
LOC105194451	-0.036552297	0.221623793	non-significant	coding
LOC105194452	-0.156179419	1.072949559	non-significant	coding
LOC105194453	0.219755533	3.879443118	non-significant	coding
LOC105194454	-0.210890357	1.379035214	non-significant	coding
LOC105194455	0.043784662	0.205388783	non-significant	coding
LOC105194456	-0.144385686	2.330656875	non-significant	coding
LOC105194457	0.05720382	0.275178827	non-significant	coding
LOC105194458	0.27888843	2.768083094	non-significant	coding
LOC105194460	-0.217206219	1.610798128	non-significant	coding
LOC105194461	0.068234543	0.342288636	non-significant	coding
LOC105194462	0.095711528	0.566159418	non-significant	coding
LOC105194463	0.045324221	0.236271157	non-significant	coding
LOC105194464	0.114647621	4.316974787	non-significant	coding
LOC105194465	-0.061546476	0.894159045	non-significant	coding
LOC105194466	0.09557632	0.649229854	non-significant	coding
LOC105194467	0.08899063	2.613304167	non-significant	coding
LOC105194468	0.164850901	1.292635829	non-significant	coding
LOC105194469	-0.086743473	0.462432795	non-significant	coding
LOC105194470	0.318695792	3.029604454	non-significant	coding
LOC105194471	-0.013953871	0.069591318	non-significant	coding
LOC105194472	0.027238288	0.373337737	non-significant	coding
LOC105194473	0.333470757	7.877291563	non-significant	coding
LOC105194474	0.037578025	0.183862149	non-significant	coding
LOC105194475	-0.080311114	0.607196408	non-significant	coding
LOC105194476	-0.067149676	0.336145794	non-significant	coding
LOC105194477	-0.127843219	1.401611441	non-significant	coding
LOC105194478	0.147313651	0.966206996	non-significant	coding
LOC105194479	0.123570175	0.995837036	non-significant	coding
LOC105194480	-0.196490416	1.610798128	non-significant	coding
LOC105194481	-1.022048427	6.922487937	Higher in alate	coding
LOC105194482	-0.042934633	0.193704754	non-significant	coding
LOC105194483	-0.015848771	0.060248789	non-significant	coding
LOC105194484	0.089249747	1.209126709	non-significant	coding
LOC105194485	-0.028800272	0.157168006	non-significant	coding
LOC105194486	0.168585948	7.416251254	non-significant	coding
LOC105194487	-0.114284995	0.936928842	non-significant	coding
LOC105194488	0.07611629	0.390501214	non-significant	coding
LOC105194489	-0.088304926	0.777459403	non-significant	coding
LOC105194490	0.182532417	2.905751226	non-significant	coding
LOC105194491	-0.113386576	1.489545255	non-significant	coding
LOC105194492	-0.067117961	0.413342676	non-significant	coding
LOC105194493	0.111243889	0.687193743	non-significant	coding
LOC105194494	0.898446581	7.471643718	non-significant	lncRNA
LOC105194495	-0.101768035	0.715617611	non-significant	coding
LOC105194496	0.147508687	5.098483011	non-significant	coding
LOC105194497	0.145995138	1.200702965	non-significant	coding
LOC105194498	-0.010003872	0.036293939	non-significant	coding
LOC105194499	-0.322254025	4.677283916	non-significant	coding
LOC105194500	0.137347212	0.858056447	non-significant	coding
LOC105194502	-0.314920279	5.958829853	non-significant	coding
LOC105194503	0.25269336	2.843769942	non-significant	coding
LOC105194504	0.11736522	2.677334211	non-significant	coding
LOC105194506	0.035415253	0.161802341	non-significant	coding
LOC105194508	-0.242602298	6.270323163	non-significant	coding
LOC105194510	0.120432317	1.164512138	non-significant	coding
LOC105194512	0.085510942	0.678521156	non-significant	coding
LOC105194513	-0.011826566	0.044195017	non-significant	coding
LOC105194514	0.05611349	0.316823694	non-significant	coding
LOC105194515	0.021955569	0.10427878	non-significant	coding
LOC105194516	-0.144844238	2.44182918	non-significant	coding
LOC105194518	0.283866323	4.116360495	non-significant	coding
LOC105194519	-0.116531748	0.920515815	non-significant	coding
LOC105194521	-0.001909133	0.009325571	non-significant	coding
LOC105194522	0.043955808	0.449639682	non-significant	coding
LOC105194523	0.132713928	0.784835836	non-significant	coding
LOC105194524	0.268842018	6.191535769	non-significant	coding
LOC105194525	0.378129474	3.503110775	non-significant	coding
LOC105194526	0.148444344	0.902926746	non-significant	coding
LOC105194527	0.139487477	0.848793338	non-significant	lncRNA
LOC105194528	0.018345598	0.23940314	non-significant	coding
LOC105194529	-0.010470168	0.040018212	non-significant	coding
LOC105194530	-0.093969445	0.659558369	non-significant	coding
LOC105194531	-0.207455966	1.379035214	non-significant	coding
LOC105194532	0.037884117	0.285275582	non-significant	coding
LOC105194533	0.028253963	0.409844392	non-significant	lncRNA
LOC105194534	-0.187508291	1.192135905	non-significant	coding
LOC105194535	-0.253322227	8.799396392	non-significant	coding
LOC105194536	0.243155605	3.773345857	non-significant	coding
LOC105194538	0.060708158	0.313225759	non-significant	coding
LOC105194539	0.145613404	2.245282965	non-significant	coding
LOC105194540	0.002504456	0.017644417	non-significant	coding
LOC105194541	0.146818743	0.92770882	non-significant	coding
LOC105194542	0.151790357	1.970475863	non-significant	coding
LOC105194543	0.430772334	3.53356658	non-significant	coding
LOC105194544	-0.035156261	0.150010516	non-significant	coding
LOC105194545	0.238805552	2.767647046	non-significant	coding
LOC105194546	0.616650792	12.31111647	non-significant	coding
LOC105194547	-0.091300932	0.897002559	non-significant	coding
LOC105194548	0.068239728	0.34119638	non-significant	coding
LOC105194552	0.053559449	0.254958892	non-significant	coding
LOC105194556	0.323920905	3.215962048	non-significant	coding
LOC105194557	0.06117919	0.316326939	non-significant	lncRNA
LOC105194558	-0.026591529	0.263799937	non-significant	coding
LOC105194559	0.051543295	0.331689726	non-significant	coding
LOC105194560	0.150151067	1.068890014	non-significant	coding
LOC105194561	0.02348848	0.220182495	non-significant	coding
LOC105194562	0.024371745	0.105856345	non-significant	coding
LOC105194563	0.078925187	0.72858	non-significant	coding
LOC105194564	0.094255154	0.511713985	non-significant	coding
LOC105194565	0.014604403	0.060892725	non-significant	coding
LOC105194566	0.035635016	0.172761133	non-significant	coding
LOC105194567	-0.016893549	0.065730377	non-significant	coding
LOC105194571	-0.068384747	0.355944997	non-significant	coding
LOC105194572	0.047044271	0.707151781	non-significant	coding
LOC105194573	-0.035064533	0.15134145	non-significant	coding
LOC105194574	-0.06339398	1.971768226	non-significant	coding
LOC105194575	0.34207344	2.237471272	non-significant	coding
LOC105194576	-0.305827237	5.304002692	non-significant	coding
LOC105194577	0.024036807	0.111595814	non-significant	coding
LOC105194578	-0.068175058	0.358276962	non-significant	coding
LOC105194579	-0.083350115	0.496104451	non-significant	coding
LOC105194580	0.074985032	0.421419772	non-significant	coding
LOC105194581	0.082006934	0.716279472	non-significant	coding
LOC105194584	-0.079622078	0.486435994	non-significant	coding
LOC105194585	0.123961424	3.460269469	non-significant	coding
LOC105194587	0.014911156	0.139864332	non-significant	coding
LOC105194588	-0.207725385	5.782913969	non-significant	coding
LOC105194589	0.005030282	0.061846142	non-significant	coding
LOC105194590	0.02354423	0.105856345	non-significant	coding
LOC105194591	-0.210701468	1.417026271	non-significant	coding
LOC105194592	-0.095626411	0.581312429	non-significant	coding
LOC105194593	-0.075948159	0.823593261	non-significant	coding
LOC105194594	-0.198275326	2.525082983	non-significant	coding
LOC105194595	0.29272872	1.97323371	non-significant	coding
LOC105194597	0.256040311	5.521312058	non-significant	coding
LOC105194598	0.009311376	0.044726338	non-significant	coding
LOC105194599	0.427593872	3.926849279	non-significant	coding
LOC105194600	0.405420457	6.035878286	non-significant	coding
LOC105194601	0.100697386	1.135299568	non-significant	coding
LOC105194602	-0.048321935	0.262692535	non-significant	coding
LOC105194603	0.034918705	0.173198949	non-significant	coding
LOC105194604	0.219129341	1.641807124	non-significant	coding
LOC105194605	0.014278059	0.061017244	non-significant	coding
LOC105194606	-0.257830862	3.693543472	non-significant	coding
LOC105194607	-0.118133758	2.85755061	non-significant	coding
LOC105194608	0.197940552	1.81855465	non-significant	coding
LOC105194609	-0.136488012	0.928864334	non-significant	coding
LOC105194611	0.292660016	2.459743133	non-significant	lncRNA
LOC105194612	0.034579789	0.236576962	non-significant	coding
LOC105194613	0.05359264	0.346329777	non-significant	coding
LOC105194614	0.327700895	5.996596424	non-significant	coding
LOC105194615	0.159094154	3.582383652	non-significant	coding
LOC105194616	0.028249237	0.119278232	non-significant	coding
LOC105194617	-0.013137288	0.056432651	non-significant	coding
LOC105194618	-0.148454537	1.333681669	non-significant	coding
LOC105194619	0.632750752	15.57555484	non-significant	coding
LOC105194620	0.125029382	0.766358398	non-significant	coding
LOC105194621	0.157974183	1.529950619	non-significant	coding
LOC105194622	0.02521966	0.201623972	non-significant	coding
LOC105194623	-0.192609295	2.523775347	non-significant	coding
LOC105194624	-0.013639356	0.079103536	non-significant	coding
LOC105194625	0.154347085	1.636162894	non-significant	coding
LOC105194626	0.207728674	1.395754749	non-significant	coding
LOC105194627	0.276641568	3.951103187	non-significant	coding
LOC105194628	0.022648682	0.092383891	non-significant	coding
LOC105194629	0.04620865	0.328055325	non-significant	coding
LOC105194630	0.190367204	5.154181017	non-significant	coding
LOC105194631	0.053212876	0.310964832	non-significant	coding
LOC105194633	-0.083972888	1.172290007	non-significant	coding
LOC105194634	0.149663516	1.530239384	non-significant	coding
LOC105194635	-0.027487748	0.26531535	non-significant	lncRNA
LOC105194636	-0.06613663	0.332298923	non-significant	coding
LOC105194637	0.078621813	0.684311654	non-significant	coding
LOC105194638	-0.00789084	0.031993478	non-significant	coding
LOC105194639	0.065055263	0.330828249	non-significant	coding
LOC105194640	-0.00953825	0.036301845	non-significant	coding
LOC105194641	-0.124454631	1.757233866	non-significant	coding
LOC105194642	0.089172164	0.482791431	non-significant	coding
LOC105194643	-0.033279705	0.40208641	non-significant	coding
LOC105194644	0.044587464	0.204837962	non-significant	coding
LOC105194645	0.288852082	2.220246657	non-significant	coding
LOC105194646	0.005236895	0.02913145	non-significant	coding
LOC105194647	0.016859239	0.073916607	non-significant	coding
LOC105194648	0.139868152	1.935890741	non-significant	coding
LOC105194649	-0.206627757	5.598122065	non-significant	coding
LOC105194650	0.032947355	0.200544103	non-significant	coding
LOC105194651	0.153092378	2.682126034	non-significant	coding
LOC105194652	0.092420365	0.742817054	non-significant	coding
LOC105194653	0.121177206	0.841447906	non-significant	coding
LOC105194654	-0.207398004	1.91449994	non-significant	coding
LOC105194656	0.171080648	1.25683564	non-significant	coding
LOC105194657	0.473105703	6.618333965	non-significant	coding
LOC105194658	0.187630086	1.658472264	non-significant	coding
LOC105194659	0.064584176	0.376326349	non-significant	coding
LOC105194660	-0.103501772	0.646734075	non-significant	coding
LOC105194661	-0.203921317	1.965700393	non-significant	coding
LOC105194662	0.054106367	0.288560505	non-significant	coding
LOC105194663	0.060729556	0.367425717	non-significant	coding
LOC105194664	-0.03104665	0.296802871	non-significant	coding
LOC105194665	0.238952526	3.686356784	non-significant	coding
LOC105194666	0.144671839	1.792942051	non-significant	coding
LOC105194667	-0.52894104	4.306393829	non-significant	coding
LOC105194668	0.071105846	0.680988007	non-significant	coding
LOC105194669	0.110594957	0.763755228	non-significant	coding
LOC105194670	-0.159749697	1.0136527	non-significant	coding
LOC105194671	0.261276381	2.144885118	non-significant	coding
LOC105194672	0.024151105	0.116785124	non-significant	coding
LOC105194673	-0.393240058	5.537021217	non-significant	coding
LOC105194674	-0.173367513	2.478812525	non-significant	coding
LOC105194675	0.033960123	0.190534398	non-significant	coding
LOC105194676	0.029847813	0.13951802	non-significant	coding
LOC105194677	-0.27183053	4.870000626	non-significant	coding
LOC105194678	-0.046157483	0.250168578	non-significant	coding
LOC105194679	0.004629506	0.034946347	non-significant	coding
LOC105194680	0.063777485	0.47430295	non-significant	coding
LOC105194682	-0.044420003	0.201981369	non-significant	coding
LOC105194683	0.031907561	0.153791107	non-significant	coding
LOC105194684	-0.130434774	0.879246367	non-significant	coding
LOC105194685	0.154756863	3.773119651	non-significant	coding
LOC105194686	0.11691782	1.301223667	non-significant	coding
LOC105194687	-0.080576125	0.41696948	non-significant	coding
LOC105194688	0.174338906	1.0824024	non-significant	coding
LOC105194689	-0.196830003	1.728590847	non-significant	coding
LOC105194690	0.01768962	0.070045997	non-significant	coding
LOC105194692	-0.119042299	1.803237106	non-significant	coding
LOC105194693	-0.075879195	0.826710825	non-significant	coding
LOC105194694	-0.002867588	0.020188296	non-significant	coding
LOC105194695	0.203581297	1.645412469	non-significant	coding
LOC105194697	-0.039415986	0.185920492	non-significant	coding
LOC105194699	0.051611277	0.269520684	non-significant	coding
LOC105194700	-0.095204525	0.580663964	non-significant	coding
LOC105194702	0.123728309	0.718671644	non-significant	coding
LOC105194703	0.124978239	1.65705298	non-significant	coding
LOC105194704	-0.395557919	2.921439953	non-significant	coding
LOC105194706	-0.031997442	0.29849216	non-significant	coding
LOC105194710	0.126154846	0.779438683	non-significant	coding
LOC105194711	0.053642868	0.255324442	non-significant	coding
LOC105194713	0.184489656	1.156095412	non-significant	coding
LOC105194719	0.130165735	0.789903394	non-significant	coding
LOC105194720	-0.234380012	6.630617623	non-significant	coding
LOC105194722	0.217301759	1.384210818	non-significant	coding
LOC105194723	-0.473718374	10.25908309	non-significant	coding
LOC105194725	0.192912275	1.375150099	non-significant	coding
LOC105194726	-0.167728623	1.131359404	non-significant	coding
LOC105194727	-0.411340072	2.905751226	non-significant	coding
LOC105194728	0.143940631	1.008070729	non-significant	coding
LOC105194729	0.025218758	0.142272942	non-significant	coding
LOC105194730	0.041218476	0.272081655	non-significant	coding
LOC105194731	-0.038667012	0.286909225	non-significant	coding
LOC105194733	0.097195481	0.572229656	non-significant	coding
LOC105194734	-0.036195484	0.170263857	non-significant	coding
LOC105194735	0.216195745	1.725362708	non-significant	coding
LOC105194736	0.016718158	0.065161512	non-significant	coding
LOC105194737	0.039588088	0.338028345	non-significant	coding
LOC105194738	0.297051412	9.577259373	non-significant	coding
LOC105194739	0.037517349	0.189063754	non-significant	coding
LOC105194740	-0.263189342	1.938925861	non-significant	coding
LOC105194741	0.028745057	0.121551265	non-significant	coding
LOC105194742	-0.152367106	1.881386874	non-significant	coding
LOC105194743	0.109651302	0.653559961	non-significant	coding
LOC105194744	-0.30824821	2.677516948	non-significant	coding
LOC105194745	0.170099177	1.054847741	non-significant	coding
LOC105194746	-0.203189321	1.580333537	non-significant	coding
LOC105194747	-0.015391725	0.06698454	non-significant	coding
LOC105194748	0.160366655	1.706255333	non-significant	coding
LOC105194749	0.173437087	1.073356789	non-significant	coding
LOC105194750	0.022729227	0.223949701	non-significant	coding
LOC105194751	0.305569371	1.953489372	non-significant	coding
LOC105194752	0.030410493	0.146769717	non-significant	coding
LOC105194753	0.594923949	9.122996105	non-significant	coding
LOC105194754	0.155406823	3.172583943	non-significant	coding
LOC105194756	0.074793395	0.769497312	non-significant	coding
LOC105194757	1.072437565	4.022093809	Higher in dealate	coding
LOC105194758	-0.091307269	0.538619595	non-significant	coding
LOC105194759	-0.00229596	0.007739063	non-significant	coding
LOC105194760	0.036682027	0.16075683	non-significant	coding
LOC105194761	0.023702574	0.136572391	non-significant	coding
LOC105194762	-0.239899602	3.406068756	non-significant	coding
LOC105194763	-0.039693042	0.254155906	non-significant	coding
LOC105194764	0.1482872	1.069616736	non-significant	coding
LOC105194765	0.060120894	0.503130666	non-significant	coding
LOC105194766	-0.004870691	0.02684163	non-significant	coding
LOC105194767	-0.02022261	0.114830114	non-significant	coding
LOC105194768	0.277138111	2.503302752	non-significant	coding
LOC105194769	0.037710893	0.168912529	non-significant	coding
LOC105194770	0.07897816	0.852065921	non-significant	coding
LOC105194771	0.067768365	0.372595114	non-significant	coding
LOC105194772	-0.023147633	0.173198949	non-significant	coding
LOC105194773	-0.280782147	7.886073004	non-significant	coding
LOC105194774	-0.055798764	0.584119692	non-significant	coding
LOC105194775	-0.026839089	0.19092292	non-significant	coding
LOC105194776	0.170114028	1.051333808	non-significant	coding
LOC105194778	0.016224293	0.097728171	non-significant	coding
LOC105194779	0.13303651	1.0824024	non-significant	coding
LOC105194780	0.1077742	2.712928592	non-significant	coding
LOC105194781	-0.172289326	1.266399507	non-significant	coding
LOC105194782	0.015623893	0.069583059	non-significant	coding
LOC105194783	0.292699379	6.345322411	non-significant	coding
LOC105194784	0.004733034	0.055559905	non-significant	coding
LOC105194785	0.018293184	0.075032021	non-significant	coding
LOC105194786	-0.052088815	0.26814242	non-significant	coding
LOC105194789	0.144351106	1.05726186	non-significant	coding
LOC105194790	-0.096659405	0.695556985	non-significant	coding
LOC105194792	-0.110238641	0.832705408	non-significant	coding
LOC105194794	0.143861161	0.935970573	non-significant	coding
LOC105194795	0.051427094	0.428259238	non-significant	coding
LOC105194796	-0.094375956	1.395562391	non-significant	coding
LOC105194797	0.039301006	0.188826819	non-significant	coding
LOC105194798	-0.091577184	1.871630696	non-significant	coding
LOC105194799	-0.123099823	1.314254268	non-significant	coding
LOC105194801	0.100712322	0.865715994	non-significant	coding
LOC105194802	0.078143377	0.401407878	non-significant	coding
LOC105194804	-0.013473146	0.076963244	non-significant	lncRNA
LOC105194805	-0.21908485	2.643106214	non-significant	coding
LOC105194806	-0.04772597	0.256106519	non-significant	coding
LOC105194808	0.170479723	1.542973384	non-significant	coding
LOC105194810	0.439864617	4.540485543	non-significant	coding
LOC105194811	0.041138469	0.522583197	non-significant	coding
LOC105194812	-0.028415119	0.131207677	non-significant	coding
LOC105194813	-0.093204426	1.317148132	non-significant	coding
LOC105194814	0.146416105	1.551705144	non-significant	coding
LOC105194815	-0.300549365	4.057724015	non-significant	coding
LOC105194816	0.123410809	1.347261115	non-significant	coding
LOC105194817	0.162986007	1.439400048	non-significant	coding
LOC105194818	-0.039659354	0.609254505	non-significant	coding
LOC105194819	0.128126098	0.796781398	non-significant	coding
LOC105194820	0.194426291	1.283883317	non-significant	coding
LOC105194821	0.296968693	3.85261924	non-significant	coding
LOC105194822	0.187268743	1.252438862	non-significant	coding
LOC105194823	0.241263924	3.638988816	non-significant	coding
LOC105194826	0.272613661	6.102313367	non-significant	coding
LOC105194827	-0.048534842	0.247008143	non-significant	coding
LOC105194828	0.373768224	2.261537559	non-significant	coding
LOC105194829	0.078752944	0.451679118	non-significant	coding
LOC105194832	-0.11507549	1.633034268	non-significant	coding
LOC105194833	-0.09803625	1.602068151	non-significant	coding
LOC105194834	0.386838233	4.915676216	non-significant	coding
LOC105194835	0.283433323	4.01148403	non-significant	coding
LOC105194836	-0.069958985	0.352140839	non-significant	coding
LOC105194837	0.098132419	0.62742129	non-significant	coding
LOC105194838	0.135253368	1.580995053	non-significant	coding
LOC105194840	0.007513078	0.035085147	non-significant	coding
LOC105194843	0.29365573	3.740913242	non-significant	coding
LOC105194844	-0.1387834	0.834314903	non-significant	coding
LOC105194847	0.053326102	0.878181942	non-significant	coding
LOC105194849	0.072487507	0.377338859	non-significant	coding
LOC105194850	0.282673959	3.088666085	non-significant	coding
LOC105194851	-0.024748697	0.229335853	non-significant	coding
LOC105194852	0.309302693	2.329189869	non-significant	coding
LOC105194853	0.175594992	1.640180114	non-significant	coding
LOC105194854	0.002395887	0.009538117	non-significant	coding
LOC105194856	-0.374999062	4.44077225	non-significant	coding
LOC105194859	0.084228518	0.469736503	non-significant	coding
LOC105194860	0.947765604	8.06288775	non-significant	coding
LOC105194861	0.092753934	1.230664832	non-significant	coding
LOC105194863	-0.279875079	1.973859866	non-significant	coding
LOC105194865	-0.034551556	0.146292451	non-significant	coding
LOC105194866	0.043731649	0.199279635	non-significant	coding
LOC105194867	0.038533782	0.235743427	non-significant	coding
LOC105194868	-0.055400717	0.266734598	non-significant	coding
LOC105194873	-0.099007098	0.553927644	non-significant	coding
LOC105194874	-0.073422964	0.740300728	non-significant	coding
LOC105194875	0.095570336	1.622764992	non-significant	coding
LOC105194876	0.02200113	0.091889566	non-significant	coding
LOC105194877	0.095911451	0.609846948	non-significant	coding
LOC105194879	0.008813911	0.0402125	non-significant	coding
LOC105194880	-0.062768595	0.977106306	non-significant	coding
LOC105194881	0.156671627	0.981750515	non-significant	coding
LOC105194882	0.358393981	2.227198305	non-significant	coding
LOC105194883	-0.559850562	4.52483287	non-significant	coding
LOC105194884	0.169746019	1.06760813	non-significant	coding
LOC105194885	0.121713107	0.74067395	non-significant	coding
LOC105194886	0.316274377	4.957414455	non-significant	coding
LOC105194887	0.030103545	0.640501449	non-significant	coding
LOC105194888	0.20493622	1.374420784	non-significant	coding
LOC105194889	-0.2156684	1.586350204	non-significant	coding
LOC105194890	0.230011006	1.470402481	non-significant	coding
LOC105194891	0.109798516	0.736088891	non-significant	coding
LOC105194892	0.335494225	3.631175808	non-significant	coding
LOC105194893	0.134423498	0.937862559	non-significant	coding
LOC105194894	0.103414202	2.408115796	non-significant	coding
LOC105194895	0.067894596	0.355944997	non-significant	coding
LOC105194897	-0.085761788	0.460691581	non-significant	coding
LOC105194898	-0.074023007	1.081258338	non-significant	coding
LOC105194899	0.576607457	3.079399399	non-significant	coding
LOC105194901	0.01945768	0.081838792	non-significant	coding
LOC105194902	0.062630661	0.854930513	non-significant	coding
LOC105194903	-0.390036546	2.391351148	non-significant	coding
LOC105194906	-0.061236033	0.406446288	non-significant	coding
LOC105194907	-0.04237293	0.358276962	non-significant	coding
LOC105194912	0.191150283	1.225819675	non-significant	coding
LOC105194913	-0.034109506	0.263689466	non-significant	coding
LOC105194914	1.817813664	19.51826249	Higher in dealate	coding
LOC105194915	0.004068687	0.020236109	non-significant	coding
LOC105194916	0.21633269	2.294364205	non-significant	coding
LOC105194917	-0.108698355	0.642360201	non-significant	coding
LOC105194918	-0.089714492	0.546030774	non-significant	coding
LOC105194920	-0.013553966	0.111202339	non-significant	coding
LOC105194922	0.066016726	0.622884268	non-significant	coding
LOC105194924	0.014297934	0.10585381	non-significant	coding
LOC105194925	-0.179064887	1.116251911	non-significant	coding
LOC105194926	-0.084064403	0.460572144	non-significant	coding
LOC105194927	0.007720544	0.030811884	non-significant	coding
LOC105194931	0.026631526	0.273281885	non-significant	coding
LOC105194932	-0.086783151	0.973158425	non-significant	coding
LOC105194933	-0.030816112	0.148651109	non-significant	coding
LOC105194934	0.127423465	2.021970491	non-significant	coding
LOC105194937	0.091389129	0.573885303	non-significant	coding
LOC105194938	0.135048748	1.272523844	non-significant	coding
LOC105194942	0.21578572	1.379035214	non-significant	coding
LOC105194944	0.154609198	0.997844884	non-significant	coding
LOC105194946	0.059051047	1.328963754	non-significant	coding
LOC105194947	-0.121423866	0.735734779	non-significant	coding
LOC105194949	-0.008849768	0.065730377	non-significant	coding
LOC105194954	0.111562718	0.659558599	non-significant	coding
LOC105194955	-0.009473817	0.034947252	non-significant	coding
LOC105194956	0.055206051	0.417522063	non-significant	coding
LOC105194957	-0.223320653	2.733041587	non-significant	coding
LOC105194959	0.101336965	0.784138282	non-significant	coding
LOC105194960	-0.073472501	1.077936868	non-significant	coding
LOC105194961	0.021605615	0.08465521	non-significant	coding
LOC105194962	0.157729323	1.041201852	non-significant	coding
LOC105194964	-0.111928815	1.342919495	non-significant	coding
LOC105194965	0.156936737	1.40736577	non-significant	coding
LOC105194966	-0.013988891	0.056744087	non-significant	coding
LOC105194968	-0.149937435	1.36988145	non-significant	coding
LOC105194969	-0.007803007	0.046069997	non-significant	coding
LOC105194970	-0.562560943	3.534117383	non-significant	lncRNA
LOC105194971	-0.415511831	14.33933941	non-significant	coding
LOC105194972	0.40720676	2.925841784	non-significant	coding
LOC105194973	0.262499699	2.35738277	non-significant	coding
LOC105194974	-0.04132098	0.187448113	non-significant	coding
LOC105194975	0.278036172	1.825952386	non-significant	coding
LOC105194976	0.037421403	0.286909225	non-significant	coding
LOC105194977	0.173278601	2.231915433	non-significant	coding
LOC105194978	0.128131751	1.26179498	non-significant	coding
LOC105194979	0.12119211	0.870441838	non-significant	coding
LOC105194980	0.189223044	1.409288597	non-significant	coding
LOC105194981	0.05510556	0.271007126	non-significant	coding
LOC105194982	0.07499098	0.398486805	non-significant	coding
LOC105194983	0.022334994	0.108217101	non-significant	coding
LOC105194984	-0.197295544	3.766017847	non-significant	coding
LOC105194985	-0.134008446	7.762887567	non-significant	coding
LOC105194986	-0.058879182	0.30307428	non-significant	coding
LOC105194987	0.005794216	0.023877431	non-significant	coding
LOC105194988	0.070996159	0.382632305	non-significant	coding
LOC105194989	0.151406378	0.920041274	non-significant	coding
LOC105194990	-0.572548422	21.83396342	non-significant	coding
LOC105194991	-0.007973693	0.030051294	non-significant	coding
LOC105194992	-0.204486193	2.422240318	non-significant	coding
LOC105194993	-0.091909554	0.917579891	non-significant	coding
LOC105194994	0.181509623	1.162052959	non-significant	coding
LOC105194995	0.125181756	1.527923235	non-significant	coding
LOC105194996	0.046627536	0.456808508	non-significant	coding
LOC105194997	0.143339289	0.981033089	non-significant	coding
LOC105194999	0.171114099	1.460677691	non-significant	coding
LOC105195000	0.079848631	0.419475901	non-significant	coding
LOC105195001	-0.016722661	0.083538317	non-significant	coding
LOC105195002	0.215137445	6.959493071	non-significant	coding
LOC105195003	0.111337869	1.954765977	non-significant	coding
LOC105195004	0.259736519	2.838161392	non-significant	coding
LOC105195005	0.021165802	0.102848489	non-significant	coding
LOC105195006	-0.074125661	0.398950414	non-significant	coding
LOC105195007	0.100948809	0.968251468	non-significant	coding
LOC105195008	0.040748331	0.431132894	non-significant	coding
LOC105195009	-0.144580332	2.914169493	non-significant	coding
LOC105195010	0.049271097	0.510731008	non-significant	coding
LOC105195011	0.199281768	12.86113457	non-significant	coding
LOC105195012	0.070802518	0.765177841	non-significant	coding
LOC105195013	0.098566412	1.072949559	non-significant	coding
LOC105195014	0.102581219	0.649406336	non-significant	coding
LOC105195015	0.018591201	0.150552832	non-significant	coding
LOC105195016	0.150124788	0.908933769	non-significant	coding
LOC105195017	0.2072807	2.887409916	non-significant	coding
LOC105195019	-0.123946843	0.856690686	non-significant	coding
LOC105195020	0.218920733	1.70233164	non-significant	coding
LOC105195021	0.047734036	0.436337008	non-significant	coding
LOC105195022	0.316841329	6.623529498	non-significant	coding
LOC105195023	-0.071878326	0.437582989	non-significant	coding
LOC105195024	-0.099808991	0.583116394	non-significant	coding
LOC105195025	0.040077796	1.007305994	non-significant	coding
LOC105195027	-0.074670208	1.220593946	non-significant	coding
LOC105195028	0.409581081	2.890030254	non-significant	coding
LOC105195029	0.063569988	0.319767187	non-significant	coding
LOC105195031	0.087775358	1.857516336	non-significant	coding
LOC105195032	0.084701401	0.463973435	non-significant	coding
LOC105195034	0.005217425	0.022407293	non-significant	coding
LOC105195035	0.275556094	3.877699734	non-significant	coding
LOC105195036	-0.03845705	0.459980279	non-significant	coding
LOC105195037	0.278813341	1.773519274	non-significant	coding
LOC105195039	0.216216862	2.058718447	non-significant	coding
LOC105195040	0.002219752	0.0104027	non-significant	coding
LOC105195041	0.264578897	2.747861452	non-significant	coding
LOC105195042	0.054675464	0.685319119	non-significant	coding
LOC105195043	0.336352513	10.14632106	non-significant	coding
LOC105195044	0.137569031	6.167141537	non-significant	coding
LOC105195045	0.129079537	0.776501466	non-significant	coding
LOC105195048	0.105105081	0.650907816	non-significant	coding
LOC105195049	-0.26921752	5.976326807	non-significant	coding
LOC105195050	0.45879411	2.576255972	non-significant	coding
LOC105195051	0.31651144	2.292277804	non-significant	coding
LOC105195052	0.027690848	0.149991905	non-significant	coding
LOC105195053	-0.051609716	0.247008143	non-significant	coding
LOC105195054	0.426654986	8.080261631	non-significant	coding
LOC105195055	0.01714813	0.067480882	non-significant	coding
LOC105195056	0.020030797	0.080163458	non-significant	coding
LOC105195057	0.211357662	2.047039465	non-significant	coding
LOC105195058	0.079327077	0.702864425	non-significant	coding
LOC105195059	0.056757618	0.278860326	non-significant	coding
LOC105195060	0.214941865	3.408043717	non-significant	coding
LOC105195061	-0.120044046	0.70533418	non-significant	coding
LOC105195062	0.093516448	0.511713985	non-significant	coding
LOC105195063	-0.027837179	0.116366983	non-significant	coding
LOC105195064	0.166682549	1.028517741	non-significant	coding
LOC105195065	0.002354294	0.013836811	non-significant	coding
LOC105195067	-0.038832533	0.202465545	non-significant	coding
LOC105195068	-0.013974243	0.054982075	non-significant	coding
LOC105195069	0.142875262	1.249754478	non-significant	coding
LOC105195070	-0.207841042	1.45149157	non-significant	coding
LOC105195071	0.163445671	1.037808329	non-significant	coding
LOC105195072	0.077638845	0.516845516	non-significant	coding
LOC105195073	0.799239717	4.285126093	non-significant	coding
LOC105195074	0.076251166	0.530036649	non-significant	coding
LOC105195075	0.316134444	2.925841784	non-significant	coding
LOC105195076	-0.140957044	3.352764942	non-significant	coding
LOC105195077	0.052230147	0.252907341	non-significant	coding
LOC105195078	0.142455026	0.878268692	non-significant	coding
LOC105195079	-0.105436577	0.58887706	non-significant	coding
LOC105195080	0.302642376	14.42642478	non-significant	coding
LOC105195081	-0.168894503	1.37894074	non-significant	coding
LOC105195082	0.298097269	2.981021651	non-significant	coding
LOC105195083	0.168143237	1.213152868	non-significant	coding
LOC105195084	-0.53062603	6.063533519	non-significant	coding
LOC105195085	-0.108620226	0.783344181	non-significant	coding
LOC105195087	-0.248693963	5.401036673	non-significant	coding
LOC105195088	-0.079638117	0.785308442	non-significant	coding
LOC105195089	0.661977815	19.10666721	non-significant	coding
LOC105195090	0.126208434	1.097709411	non-significant	coding
LOC105195091	0.835579438	8.004135412	non-significant	coding
LOC105195092	0.016212102	0.069917021	non-significant	coding
LOC105195093	-0.010576551	0.065163036	non-significant	lncRNA
LOC105195095	0.028936715	0.127928442	non-significant	coding
LOC105195096	0.0624009	0.621900506	non-significant	coding
LOC105195097	0.080366266	0.419475901	non-significant	coding
LOC105195098	0.113459311	1.279618212	non-significant	coding
LOC105195099	0.021664471	0.213169217	non-significant	coding
LOC105195100	-0.190430726	3.081155436	non-significant	coding
LOC105195101	0.026290342	0.181364955	non-significant	coding
LOC105195102	-0.042606518	0.191770881	non-significant	coding
LOC105195103	-0.328269045	4.920716607	non-significant	coding
LOC105195105	0.017105273	0.067678371	non-significant	coding
LOC105195106	0.091668904	1.39423757	non-significant	coding
LOC105195107	0.162947091	1.273306843	non-significant	coding
LOC105195108	-0.099359519	0.797617378	non-significant	coding
LOC105195110	-0.017980922	0.073074677	non-significant	coding
LOC105195111	0.229709355	3.403215168	non-significant	coding
LOC105195112	-0.042276183	0.241811629	non-significant	coding
LOC105195113	-0.060393528	0.648155276	non-significant	coding
LOC105195114	-0.313188884	6.602412082	non-significant	coding
LOC105195115	-0.017358088	0.072295948	non-significant	coding
LOC105195117	-0.078395059	1.141299221	non-significant	coding
LOC105195118	0.07814513	0.414718873	non-significant	coding
LOC105195119	-0.07823761	0.725286333	non-significant	coding
LOC105195120	-0.018288716	0.069583059	non-significant	coding
LOC105195121	-0.002766021	0.015623419	non-significant	coding
LOC105195122	0.018971242	0.08365144	non-significant	coding
LOC105195123	0.068817489	0.90730633	non-significant	coding
LOC105195124	0.268551968	3.453987587	non-significant	coding
LOC105195125	-0.171026117	6.0814985	non-significant	coding
LOC105195126	0.075889934	0.388148087	non-significant	coding
LOC105195127	0.043859159	0.297598874	non-significant	coding
LOC105195128	0.027808491	0.437792255	non-significant	coding
LOC105195129	0.440269497	3.989569103	non-significant	coding
LOC105195130	0.089344355	0.870235876	non-significant	coding
LOC105195131	0.014646316	0.059719704	non-significant	coding
LOC105195132	0.133389855	0.824283936	non-significant	coding
LOC105195133	0.000813347	0.003569786	non-significant	coding
LOC105195134	-0.21858317	1.915277642	non-significant	coding
LOC105195136	0.200764924	1.846307593	non-significant	coding
LOC105195137	0.464269869	3.74997869	non-significant	lncRNA
LOC105195138	0.045105699	1.490751171	non-significant	coding
LOC105195139	0.085984134	0.460570639	non-significant	coding
LOC105195141	0.025033587	0.454997165	non-significant	coding
LOC105195143	0.020481871	0.081896981	non-significant	coding
LOC105195144	0.057465406	0.284189673	non-significant	coding
LOC105195145	0.259755595	1.919795885	non-significant	coding
LOC105195146	0.055500268	0.311849044	non-significant	coding
LOC105195147	0.34752738	5.972244496	non-significant	coding
LOC105195148	0.074274434	0.406805921	non-significant	coding
LOC105195149	0.182506673	1.49221504	non-significant	coding
LOC105195150	0.134105716	1.438491988	non-significant	coding
LOC105195151	-0.06543345	0.353399058	non-significant	coding
LOC105195152	-0.035402728	0.558241052	non-significant	coding
LOC105195153	0.187881146	1.708304508	non-significant	coding
LOC105195154	0.119528146	1.28035536	non-significant	coding
LOC105195155	0.149108546	0.902775173	non-significant	coding
LOC105195156	0.17527438	1.298049646	non-significant	coding
LOC105195157	0.34026007	3.439558109	non-significant	coding
LOC105195159	0.185062155	1.818142497	non-significant	coding
LOC105195160	0.070585757	0.497798524	non-significant	coding
LOC105195161	-0.007050817	0.056793042	non-significant	coding
LOC105195162	0.019769325	0.083172341	non-significant	coding
LOC105195163	-0.191348813	2.720910557	non-significant	coding
LOC105195164	0.047773405	0.289746413	non-significant	coding
LOC105195166	-0.084128296	0.460570639	non-significant	coding
LOC105195168	2.319667467	20.74885393	Higher in dealate	coding
LOC105195169	-0.279251424	3.304702984	non-significant	coding
LOC105195170	0.711289536	5.636717518	non-significant	coding
LOC105195171	-2.670615005	18.37282036	Higher in alate	coding
LOC105195172	-0.113664149	0.9077704	non-significant	coding
LOC105195176	0.236029543	1.843630184	non-significant	coding
LOC105195177	0.181917412	3.288878009	non-significant	coding
LOC105195178	0.154732759	1.040799726	non-significant	coding
LOC105195179	-0.000581666	0.002300394	non-significant	coding
LOC105195180	0.186761769	1.936558768	non-significant	coding
LOC105195181	-0.151930362	4.208185972	non-significant	coding
LOC105195182	-0.103048747	0.780644616	non-significant	coding
LOC105195184	0.02006149	0.077836189	non-significant	coding
LOC105195185	-0.076626043	1.205463779	non-significant	coding
LOC105195186	-0.126896987	1.0491416	non-significant	coding
LOC105195187	-0.18267432	2.188357582	non-significant	coding
LOC105195188	0.565858052	6.263097619	non-significant	coding
LOC105195189	-0.174290563	1.894901563	non-significant	coding
LOC105195190	0.355851143	2.29855617	non-significant	coding
LOC105195191	0.155966779	0.975386488	non-significant	coding
LOC105195192	1.866723913	52.86183982	Higher in dealate	coding
LOC105195193	0.123591009	0.818328697	non-significant	lncRNA
LOC105195194	-0.394559821	3.496254461	non-significant	coding
LOC105195195	-0.125886684	1.35211606	non-significant	coding
LOC105195196	0.075515646	0.644664481	non-significant	coding
LOC105195197	0.111921304	1.576982713	non-significant	coding
LOC105195198	0.062793944	0.625497156	non-significant	coding
LOC105195199	0.148816978	3.180907369	non-significant	coding
LOC105195200	0.300291279	8.773964124	non-significant	coding
LOC105195201	-0.088809294	0.60293635	non-significant	coding
LOC105195202	0.095212533	0.53987695	non-significant	coding
LOC105195203	0.165224607	1.853534193	non-significant	coding
LOC105195205	0.139430501	0.991154138	non-significant	coding
LOC105195206	1.713827147	4.631861431	Higher in dealate	coding
LOC105195207	0.082768621	0.431132894	non-significant	coding
LOC105195208	-0.239893438	2.235978317	non-significant	coding
LOC105195209	0.478513676	6.485375381	non-significant	coding
LOC105195210	0.004740311	0.02613056	non-significant	coding
LOC105195211	-0.004240487	0.0148765	non-significant	coding
LOC105195212	-0.006096006	0.057638114	non-significant	coding
LOC105195213	0.146064567	1.072894946	non-significant	coding
LOC105195214	0.32776864	8.928243589	non-significant	coding
LOC105195215	-0.113459527	1.255829141	non-significant	coding
LOC105195216	0.099624123	1.809089308	non-significant	coding
LOC105195217	0.122284739	0.895131365	non-significant	coding
LOC105195218	0.099364697	1.167048701	non-significant	coding
LOC105195219	-0.005437921	0.032231987	non-significant	coding
LOC105195220	-0.036248891	0.213323523	non-significant	coding
LOC105195221	0.536180079	4.496092817	non-significant	coding
LOC105195222	0.169345481	1.774433142	non-significant	coding
LOC105195223	-0.120603075	0.988722	non-significant	coding
LOC105195224	0.115215147	0.722143203	non-significant	coding
LOC105195225	-0.114350557	0.669149948	non-significant	coding
LOC105195226	0.061741022	0.389690012	non-significant	coding
LOC105195227	-0.068620142	0.594910115	non-significant	coding
LOC105195228	0.084973017	0.801728177	non-significant	coding
LOC105195230	0.060106283	0.405508838	non-significant	coding
LOC105195231	0.293063574	2.363212294	non-significant	coding
LOC105195232	-0.137843948	0.837199597	non-significant	coding
LOC105195233	0.108468228	0.803138236	non-significant	coding
LOC105195234	-0.072736299	0.413290752	non-significant	coding
LOC105195236	0.029919931	0.547212882	non-significant	coding
LOC105195237	0.199528879	1.539940445	non-significant	coding
LOC105195238	0.159585181	2.72775424	non-significant	coding
LOC105195239	0.115193477	0.679410978	non-significant	coding
LOC105195240	0.088151286	0.540848867	non-significant	coding
LOC105195241	0.284348389	2.268483754	non-significant	coding
LOC105195242	-0.030851664	0.238081729	non-significant	coding
LOC105195243	-0.220610406	6.674106844	non-significant	coding
LOC105195244	0.255383065	1.821702542	non-significant	coding
LOC105195245	0.106199604	1.62432759	non-significant	coding
LOC105195246	0.057386583	0.572645095	non-significant	coding
LOC105195248	0.142685133	0.969193872	non-significant	coding
LOC105195249	0.005340567	0.022643746	non-significant	coding
LOC105195250	-0.314541524	3.155975313	non-significant	coding
LOC105195251	-0.14838082	1.015975466	non-significant	coding
LOC105195252	0.039046977	0.239155596	non-significant	coding
LOC105195253	0.398169101	2.747861452	non-significant	coding
LOC105195254	-0.08836587	1.124176913	non-significant	coding
LOC105195256	-0.056457943	0.501776926	non-significant	coding
LOC105195257	0.045482582	0.280764256	non-significant	coding
LOC105195258	-0.304562449	4.453612457	non-significant	coding
LOC105195259	-0.020603286	0.206429983	non-significant	lncRNA
LOC105195260	0.197196286	1.302331087	non-significant	coding
LOC105195261	-0.273898354	1.816615386	non-significant	coding
LOC105195262	-0.186304641	1.346108361	non-significant	coding
LOC105195263	-0.133874492	0.799483749	non-significant	coding
LOC105195264	0.075430986	0.40798864	non-significant	coding
LOC105195265	-0.618186542	28.51220939	non-significant	coding
LOC105195266	0.058317444	0.533283535	non-significant	coding
LOC105195267	0.223999173	8.783694081	non-significant	coding
LOC105195268	-0.126152915	1.080590528	non-significant	coding
LOC105195269	-0.209402598	2.676162453	non-significant	coding
LOC105195271	0.145219194	0.9171356	non-significant	coding
LOC105195272	-0.153828919	1.022685128	non-significant	coding
LOC105195273	0.171919422	2.3356492	non-significant	coding
LOC105195274	-0.038810315	0.184453914	non-significant	coding
LOC105195275	-0.182824328	1.364458064	non-significant	lncRNA
LOC105195276	0.404896288	5.464064339	non-significant	coding
LOC105195277	0.021965988	0.164686607	non-significant	coding
LOC105195278	0.00654819	0.047032757	non-significant	coding
LOC105195279	0.0306861	0.131269938	non-significant	coding
LOC105195280	0.209368002	3.573102155	non-significant	coding
LOC105195281	0.109229532	0.759658614	non-significant	coding
LOC105195282	0.035212159	0.158639137	non-significant	coding
LOC105195283	-0.100233204	0.889219359	non-significant	coding
LOC105195286	0.055572018	0.49940318	non-significant	coding
LOC105195290	0.273966812	1.763748316	non-significant	coding
LOC105195292	-0.10007117	0.666689097	non-significant	coding
LOC105195293	0.206210292	2.12701727	non-significant	coding
LOC105195294	-0.435493751	17.86673703	non-significant	coding
LOC105195295	-0.14209834	0.849874353	non-significant	coding
LOC105195296	-0.10608793	1.404932491	non-significant	coding
LOC105195297	-0.027382881	0.147205715	non-significant	coding
LOC105195298	0.251808304	1.712510037	non-significant	coding
LOC105195299	-0.037776833	0.21033037	non-significant	coding
LOC105195300	0.027899456	0.118253421	non-significant	coding
LOC105195302	-0.210336045	5.572734393	non-significant	coding
LOC105195306	-0.18886978	1.266732797	non-significant	coding
LOC105195307	-0.093069001	0.541186267	non-significant	coding
LOC105195310	0.036562231	0.374080201	non-significant	coding
LOC105195311	0.130527974	0.866868665	non-significant	coding
LOC105195312	0.107459598	0.605471257	non-significant	coding
LOC105195317	-1.578327819	4.30426688	Higher in alate	coding
LOC105195318	0.125543287	0.808063182	non-significant	coding
LOC105195332	0.027668017	0.281745537	non-significant	coding
LOC105195333	0.044980762	0.529838246	non-significant	coding
LOC105195334	0.063024764	0.656352308	non-significant	coding
LOC105195335	-0.197745511	3.86832809	non-significant	coding
LOC105195336	0.054136723	0.658082858	non-significant	coding
LOC105195337	0.121579074	0.773311202	non-significant	coding
LOC105195338	0.154197322	0.993799601	non-significant	coding
LOC105195339	0.135012014	0.9297696	non-significant	coding
LOC105195340	0.011657974	0.049528467	non-significant	coding
LOC105195341	0.042055607	0.456370045	non-significant	coding
LOC105195342	0.053338938	0.49429136	non-significant	coding
LOC105195343	0.38500081	2.308959057	non-significant	coding
LOC105195345	0.061241949	0.438393272	non-significant	coding
LOC105195346	-0.024458018	0.10131112	non-significant	coding
LOC105195347	0.126080283	1.287391314	non-significant	coding
LOC105195349	0.039502263	0.500684678	non-significant	coding
LOC105195350	0.118466842	0.866312134	non-significant	coding
LOC105195351	0.563700636	3.704258874	non-significant	coding
LOC105195352	0.069908081	1.017077363	non-significant	coding
LOC105195355	0.012405757	0.067073501	non-significant	coding
LOC105195356	0.257077435	4.365523141	non-significant	coding
LOC105195357	0.049070072	0.875839158	non-significant	coding
LOC105195358	-0.015233102	0.095761582	non-significant	coding
LOC105195359	0.217504996	1.425410692	non-significant	coding
LOC105195360	0.093990972	0.650907816	non-significant	coding
LOC105195361	-0.167490747	1.279291286	non-significant	coding
LOC105195362	0.030906726	0.158324168	non-significant	coding
LOC105195364	-0.089951821	0.528366973	non-significant	coding
LOC105195365	0.166016729	1.141952426	non-significant	coding
LOC105195368	0.034869062	0.18694258	non-significant	coding
LOC105195369	0.063909569	0.998782796	non-significant	coding
LOC105195370	0.099012908	0.567735011	non-significant	coding
LOC105195374	0.004770088	0.036563594	non-significant	coding
LOC105195382	-0.039401954	0.431343235	non-significant	coding
LOC105195384	0.073356421	0.376086747	non-significant	coding
LOC105195385	0.001635531	0.013954693	non-significant	coding
LOC105195386	0.077640247	0.954999245	non-significant	coding
LOC105195387	-0.043889616	0.301532318	non-significant	coding
LOC105195388	-1.803622731	14.5194475	Higher in alate	coding
LOC105195390	-0.09542426	1.006311789	non-significant	coding
LOC105195391	0.020548722	0.08448021	non-significant	coding
LOC105195395	-0.215184203	1.515712178	non-significant	coding
LOC105195396	-0.044484691	0.201025638	non-significant	coding
LOC105195400	0.113734582	1.13342216	non-significant	coding
LOC105195402	-0.137975021	0.997816844	non-significant	coding
LOC105195403	-0.167886505	3.305923047	non-significant	coding
LOC105195404	0.095726724	0.531139684	non-significant	coding
LOC105195405	0.060673179	0.490430327	non-significant	coding
LOC105195406	0.039995826	0.180332326	non-significant	coding
LOC105195407	-0.018738522	0.076184746	non-significant	coding
LOC105195408	0.098735434	0.742100466	non-significant	coding
LOC105195409	0.160924125	1.16921898	non-significant	coding
LOC105195410	0.259824304	4.854276126	non-significant	coding
LOC105195411	0.430611942	6.988623958	non-significant	coding
LOC105195412	-0.042129818	0.21582733	non-significant	coding
LOC105195413	0.032899104	0.442281533	non-significant	coding
LOC105195414	0.221623607	1.728590847	non-significant	coding
LOC105195415	-0.22211412	3.093808831	non-significant	coding
LOC105195416	0.052674021	0.310540267	non-significant	coding
LOC105195417	-0.289737489	2.115319224	non-significant	coding
LOC105195418	-0.389110487	3.120814429	non-significant	coding
LOC105195419	-0.169355386	2.754619346	non-significant	coding
LOC105195420	0.175435543	1.127560957	non-significant	coding
LOC105195421	0.219760332	2.462207684	non-significant	coding
LOC105195422	0.081591326	0.913148369	non-significant	coding
LOC105195423	0.190833169	2.140055428	non-significant	coding
LOC105195424	0.023378264	0.403418174	non-significant	coding
[truncated: 11,330 more rows]
